# Supplementary material for: High Acceptability of HIV Self-Testing among Technical Vocational Education and Training College Students in Gauteng and North West Province: What Are the Implications for the Scale Up in South Africa?
Source: PLoS One. 2017 Jan 31;12(1):e0169765. doi: 10.1371/journal.pone.0169765 (PMC5283675; doi:10.1371/journal.pone.0169765)
Supplement: S1 Appendix — (XLSX) [file pone.0169765.s001.xlsx]

## Sheet: Sheet1
S1 Appendix																																				SI File. Minidaset for HIVST in TVET Colleges
number	newAge	Agecat	Agegroup	Gender	Levelstudy	sexuallyactive	agefirstsex	havepartner	numberpartners	sex3months	condomlastsex	treated STIs	get STIs	been pregnant	made girl pregnant	fall pregnant	make pregnant	discuss contraceptives	use contraceptives	method	source contraceptives	ask partner condomuse	refuse sex no condom	testedHIVin12mnths	evertested	testedwhere	reasontesting	satisfiedVCT	notestingreasons	easytotest	locationVCT	HIVtestingimportant	counselling necessary	newcounselling necessary	comfortable VCT centres	know partnerstatus	HIVtestingpartner	heardofHIVST	willingselftest	pre-testnecessary	post-test necessary	telephonehotlines	infoleaflet	buyself-testkit	resultsforstatistics	confirmresults	Accept self-testing	benefits	testing withpartner
1	23	20-24	younger	1	6	1		1	0	1	0	0	2		1		0	1	0			1	1	1	2	1	0	1		1	0	1	1	1	1	1	1	1	1	1	1	1	1	1	1	1	myself	to know my status	1
2	23	20-24	younger	1	5	1	17	1	0	1	0	0	2		0		1	1	0			1	0	0	1				5	0	0	2	0	0	0	0	1	1	0	0	1	0	2	0	2	2	I don't trust the traditional testing	to know my status	1
3	23	20-24	younger	1	6	1		1	2	1	1	0	2		0		0	0	0			1	2	0	1				6	0	0	1	2	0	1	1	1	0	0	2	2	2	2	2	2	2	I don't know	to save your self	2
4	21	20-24	younger	1	6	1		1	2	0		0	0		0		0	1	1		0	1	1	0	1				1	1	2	1	1	1	2	0	0	0	1	0	0	2	2	1	2	1	it is confidetial	it will encourage people to test	1
5	20	20-24	younger	1	6	1	14	1	0	1	1	0	0		0		1	1	1	0	1	1	0	0	1				2	0	0	1	2	0	1	0	2	0	1	0	0	2	1	0	1	1	I am going to be the first person to know my status	it is private	0
6	20	20-24	younger	1	6	1	17	1	2	1	1	0	0		0		1	0	0			1	1	1	2	0	0	1		0	2	1	1	1	1	1	1	1	1	1	1	0	2	1	1	1	it is confidetial	it is private	1
7	22	20-24	younger	1	6	1	18	1	0	0		0	2		1		0	1	0			1	2	1	2	1	0	1		1	0	1	1	1	1	1	1	0	1	0	2	2	1	1	1	1	it is safe and easy to do	to know my status	1
8	20	20-24	younger	1	6	1	15	1	2	1	1	0	2		0		0	0	0			1	0	0	1				4	2	0	1	1	1	0	1	1	0	1	2	2	1	1	0	0	1	it is confidetial	to know my status	1
9	25	25-29	older	1	1	1	17	1	2	0	0	1	2		0		1	1	0			2	2	0	1				2	0	0	2	0	0	2	0	2	0	2	2	2	0	0	2	2	2			2
10	24	20-24	younger	1	6	1	17	1	0	0		0	0		0		0	1	0			1	1	1	2	1	0	1		0	0	1	1	1	0	1	1	0	1	0	0	1	1	1	1	1	I will test at own time	to know my status	1
11	24	20-24	younger	1	6	1	19	1	0	1	0	0	2		1		2	1	0			0	2	1	2	0	0	1		0	0	1	1	1	1	1	1	1	1	1	1	1	1	1	1	1	to know status	it is private	1
12	23	20-24	younger	1	6	1		1	2	1	1	1	0		0		0	1	0			1	1	1	2	0	0	1		2	0	1	1	1	1	0	0	0	1	1	1	1	2	0	1	1	it is easy and it saves time	easy and faster	1
13	22	20-24	younger	1	6	1	13	1	0	1	0	0	2		1		1	1	0			2	2	0	1				1	0	2	1	1	1	1	0	1	0	0	1	1	2	2	0	0	1	to know status	it will encourage people to test	1
14	22	20-24	younger	1	6	1	15	1	2	1	1	1	2		1		0	1	1	0	0	0	0	1	2	3	0	1		1	0	1	1	1	1	1	1	0	1	1	1	1	1	1	1	1	in order to get my results fast	to know my status	1
15	23	20-24	younger	1	6	1	13	0	1	1	1	0	0		0		1	0	1	0	0	1	2	0	1				5	2	0	1	1	1	1	1	2	0	1	1	1	0	2	2	1	1	to know status		1
16	20	20-24	younger	1	6	0		0				0	2		0		0	0	0			1	2	1	2	1	0	1		1	0	1	0	0	1	0	1	1	1	0	0	2	2	2	0	2	it is fast	you won't worry about your status	2
17	22	20-24	younger	1	6	1	15	0	2	1	1	0	1		0		1	0	1	0	2	1	1	0	1				1	0	2	2	1	1	2	0	0	0	0	1	1	2	2	0	2	1	I wil not take it	don't know	0
18	26	25-29	older	1	6	1	12	1	2	1	1	0	2		1		1	1	1	0	0	1	1	1	2	1	0	1		1	0	1	1	1	1	1	1	1	1	1	1	2	2	0	0	1	I can do it myself	it is private	1
19	24	20-24	younger	1	6	0		0	0			0	2		0		2	0	0					1	2	1	0	1		1	2	1	1	1	1	1	2	0	1	1	0	2	2	1	2	1	to know status	getting correct results	0
20	24	20-24	younger	1	6	1	17	1	0	1	1	0	0		0		1	0	0			1	1	1	2	3	0	1		0	2	1	1	1	0	0	1	0	1	2	1	1	1	2	1	1	it is confidetial	you can test at own time	1
21	24	20-24	younger	1	6	1	16	1	2	1	1	1	2		1		1	1	0			1	0	1	2	1	0	1		1	0	1	1	1	1	1	1	1	1	1	1	1	1	0	1	1	to know status	to reduce infection rate	1
22	21	20-24	younger	1	6	0		0	0			0	2		0		2	0	0					0	1				0	0	2	2	1	1	0	2	2	0	0	2	2	2	0	0	2	2		to know my status	0
23	18	<20	younger	1	4	1	16	1	1	0		1	1		1		1	1	1	0	1	1	1	0	1				5	0	2	1	1	1	0	0	2	1	2	1	2	2	1	0	0	2	getting tested	to know my status	0
24	19	<20	younger	1	4	1		1	0	0		0	0		0		1	0	0			1	2	1	2	0	0	1		0	0	1	1	1	1	0	1	1	1	1	1	2	1	1	1	1			1
25	22	20-24	younger	1	4	0	16	0	1	0		0	0		0		0	0	0			2	2	1	2	1	0	2		0	0	1	1	1	1	1	1	0	1	1	1	1	2	1	2	2	to know status	to know my status	0
26	21	20-24	younger	1	4	1	18	1	0	1	1	0	2		0		2	1	1	0	0	1	2	0	1				1	0	2	2	1	1	2	0	2	1	1	0	2	2	2	2	0	2		to know my status	0
27	21	20-24	younger	1	4	1	14	0		0	0	0	0		0		2	0	0			1	0	1	2	4	4	1		1	2	1	2	0	1	2	1	0	2	2	2	1	2	1	2	1	I will test anytime	to know my status	1
28	23	20-24	younger	1	4	1	17	1	0	0	1	1	2		1		1	1	1	1	0	1	0	1	2	1	0	1		1	2	1	1	1	1	1	1	1	1	0	1	1	1	1	2	1	to know status	to know my status	1
29	23	20-24	younger	1	4	1	14	1	0	0	1				0		0	1	1	0	0	1	0	1	2	2	0	1		0	0	1	1	1	0	1	1	1	0	1	1	0	1	1	0	1	to know status	to know my status	1
30	19	<20	younger	1	4	1	12	1	2	1	1	0	0		0		0	0	0			1	1	1	2	1	0	2		0	2	1	2	0	2	1	1	0	2	2	2	2	2	2	2	2	to know status	to know my status	2
31	22	20-24	younger	1	4	1	18	1	2	1	0	0	0		0		1	1	0			2	2	1	2	0	0	1		0	0	1	1	1	1	0	1	0	1	1	1	0	2	1	1	2	to take medication	to know my status	0
32	20	20-24	younger	1	4	1	16	0	0	1	1	0	2		0		2	1	0			1	2	1	2	1	0	1		0	2	1	2	0	1	0	2	0	1	2	0	2	2	1	0	1	it is confidetial	reduces fear of testing in clinics	1
33	24	20-24	younger	1	4	1	14	1	2	1	1	1	0		0		1	1	0			1	0	1	2	1	0	1		0	0	1	1	1	1	0	0	1	1	1	0	0	0	0	2	1	HIV is not good knowing results you might get help soon	it is private	1
34	20	20-24	younger	1	4	1	14	1	1	1	0	0	1		0		1	0	0			1	0	0	1				4	0	2	1	1	1	1	0	0	0	1	2	2	2	1	1	1	1	to know status	will test alone	1
35	20	20-24	younger	1	4	1	14	1	1	1	1	0	2		0		1	1	0			1	0	0	1				5	0	2	1	1	1	1	1	1	1	1	0	1	1	0	1	1	1	to know status	to know my status	1
36	20	20-24	younger	1	4	1	18	1	1	1	1	0	2		0		1	1	0			1	1	1	2	1	0	1		1	0	1	1	1	1	1	0	0	1	1	1	1	1	1	2	1	it is confidetial	to know my status	1
37	24	20-24	younger	1	4	1	16	1	0	0		0	0		0		0	1	1	0	0	1	0	0	1				5	0	2	1	1	1	1	0	1	1	1	1	1	0	1	1	1	1	it is safe and easy to do	to know my status	1
38	24	20-24	younger	1	4	1	20	1	0	1	1	0	1		1		1	1	0			2	1	1	2	2	0	1		0	2	1	1	1	2	1	1	1	1	2	1	1	2	1	1	1		to know my status	1
39	24	20-24	younger	1	4	1	17	1	0	1	0	0	2		1		1	1	0			0	0	1	2	3	3	1		0	0	1	1	1	1	1	1	1	1	1	1	1	1	1	0	1	I will test myself	it saves time	1
40	20	20-24	younger	1	4	0		1	1			0	0		0		2	1	0					1	2	0	0	1		1	0	2	1	1	1	1	1	0	1	2	2	0	0	2	1	1	the traditional we are not sure about it	it is private	0
41	19	<20	younger	1	1	1	15	1	0	1	1	0	0		0		2	1	0			0		0	1				5	0	0	1	1	1	1	1	1	0	1	1	1	1	1	1	2	1	to know status	livinig live free	1
42	23	20-24	younger	0	4	1	16	1	0	1	1	0	2	1		1		1	1	1	0	1	2	1	2	1	0	1		1	0	1	1	1	1	1	1	0	1	0	1	2	2	0	2	1	to know status	to know my status	1
43	21	20-24	younger	0	6	1	18	0	0	1	1	0	1	0		0		1	0			0	1	1	2	1	0	1		0	2	1	1	1	1	1	1	0	1	0	0	2	1	1	2	1	I will test myself	self benefit	1
44	30	≥30	older	0	6	1	24	1	0	1	1	0	0	1		1		1	0			1	1	1	2	1	1	0		1	2	1	0	0	0	1	1	1	1	0	0	1	1	1	0	1	to know status	to know my status	1
45	22	20-24	younger	0	6	1	17	1	0	1	1	0	1	0		1		1	0			1	2	1	2	3	0	1		2	2	1	1	1	1	1	0	1	1	2	1	1	1	1	1	1	it will encourage people to test	to know my status	1
46	29	25-29	older	0	6	1	18	1	0	1	0	0	0	1		1		1	1	2	4	1	1	0	1				3	0	0	1	1	1	2	1	1	1	1	1	1	1	1	1	1	1	it is comfortable	it is private	1
47	23	20-24	younger	0	6	1	22	1	0	1	0	0	2	0		2		1	0			1	1	1	2	3	3	1		0	2	1	1	1	2	1	1	0	1	1	1	2	2	1	1	1	it is easy and it saves time	to know my status	1
48	25	25-29	older	0	6	1	18	1	0	1	0	0	2	1		0		1	1	1	0	1	2	1	2	1	0	1		1	2	1	1	1	1	1	1	1	1	1	1	2	2	1	1	0	I will test myself	to know my status	1
49	22	20-24	younger	0	6	1	20	1	0	0		0	2	0		0		1	0			0	1	1	2	1	0	1		0	0	1	1	1	1	1	1	1	1	0	0	0	2	1	2	2	to know status	to know my status	1
50	24	20-24	younger	0	1	1	18	1	0	1	0	1	2	1		1		1	0			1	1	1	2	1	1	1		0	2	1	1	1	1	1	1	0	1	2	2	2	1	1	2	1	to know status	to know my status	1
51	30	≥30	older	0	6	1	17	1	0	1	1	0	2	1		1		1	0			0	2	1	2	1	3	1		2	2	1	1	1	2	1	1	0	1	0	1	2	2	1	2	1	it is confidetial	to know my status	1
52	22	20-24	younger	0	6	1	20	1	0	1	1	0	0	0		2		1	1	0	4	1	0	1	2	3	0	1		0	2	1	1	1	1	1	1	0	1	0	0	2	2	1	0	1		to know my status	1
53	21	20-24	younger	0	6	1	18	1	0	1	1	0	2	0		2		1	0			1	2	1	2	1	0	2		0	0	1	1	1	1	0	1	0	2	2	2	2	1	1	1	1	it is confidetial	it is private	1
54	20	20-24	younger	0	6	1	18	1	0	1	1	0	2	1		1		1	1	2	0	1	0	1	2	1	0	1		0	0	1	1	1	1	1	1	0	1	0	1	1	1	1	1	1	it is confidetial	it is private	1
55	22	20-24	younger	0	6	1	18	1	2	1	0	0	2	0		2		0	0			1	2	0	1				2	0	0	1	0	0	0	0	1	0	1	1	0	2	2	1	2	2	to know status	I will be free in life	1
56	21	20-24	younger	0	6	1	18	1	1	1	0	0	1	0		0		1	1	2	4	0	0	0	1				2	0	0	1	2	0	0	0	0	1	1	1	1	1	1	1	1	1	it is confidetial	people will test	1
57	20	20-24	younger	0	5	1	19	0	1	1	1	1	2	0		0		0	0			1	0	0	1				3	0	2	1	1	1	0	0	0	1	1	1	1	1	1	1	1	1	by being encouraged by counselling people	to know my status	0
58	20	20-24	younger	0	6	1	15	1	1	1	1	0	1	0		0		1	0			1	1	1	2	1	0	1		1	0	1	1	1	1	1	1	1	1	1	1	1	1	1	1	1	I trust it	it wil help protect me	1
59	28	25-29	older	0	6	1	16	1	0	1	1	0	0	0		1		1	1	0	0	1	1	1	2	1	3	2		2	0	1	1	1	0	1	1	1	1	1	1	2	1	1	1	1	to know status	to know my status	1
60	21	20-24	younger	0	6	1	19	1	0	1	1	0	0	0		2		1	0			1	1	1	2	0	0	1		2	2	1	1	1	1	1	1	0	1	0	0	1	1	1	1	1	it is confidetial	to know my status	1
61	23	20-24	younger	0	6	1	18	1	0	1	1	0	2	0		0		1	1	0	3	1	2	1	2	2	3	1		0	2	1	1	1	0	1	1	1	2	2	0	2	1	1	1	1	I will be comfrotable	it is private	1
62	22	20-24	younger	0	6	1	17	0	0	0		0	0	1		1		1	0			1	1	1	2	0	0	1		1	0	1	1	1	1	0	1	1	1	1	0	1	1	1	1	1	because they have well trained doctors and professionals	to know my status	1
63	20	20-24	younger	0	6	0		1	1	0		0	0	0		0		0	0					1	2	2	0	1		0	0	2	1	1	0	0	2	1	1	1	1	1	1	1	2	1	don't to go clinics	to know my status	1
64	20	20-24	younger	0	1	1	16	1	0	0		0	0	0		2		1	0			1	0	1	2	0	0	1		2	0	1	1	1	0	1	0	1	1	1	1	2	1	1	2	2	it has no problems like the traditional one	to know my status	1
65	22	20-24	younger	0	6	1	19	1	0	1	1	1	2	0		2		1	1	2	0	1	1	1	2	1	0	1		1	0	1	2	0	1	1	1	1	1	1	1	1	1	1	1	2	to know status	to know my status	1
66	23	20-24	younger	0	6	1	16	1	2	1	1	0	0	0		2		1	0			1	0	1	2	3	0	1		1	0	1	1	1	1	1	1	1	1	1	1	1	2	1	1	1	I will test at home	to know my status	1
67	26	25-29	older	0	6	1	16	0	0	1	1	0	1	1		0		1	1	0	4	1	1	1	2	1	2	1		2	2	1	1	1	2	0	1	0	1	1	1	1	0	1	1	1	to know status	I will test regularly and be afraid of nurses	1
68	23	20-24	younger	0	6	1	17	1	0	1	0	1		1		1		1	0			1	2	1	2	3	0	1		1	2	1	1	1	1	0	0	0	1	1	1	1	1	1	1	1	knowlegde will and doctors	to know my status	1
69	20	20-24	younger	0	6	1	16	1	0	0	0	0	0	0		1		1	0			0	1	1	2	3	0	1		0	2	1	1	1	2	1	1	1	1	0	1	2	1	1	1	1	to know status	to know my status	1
70	21	20-24	younger	0	6	1	18	1	0	1	1	1	1	0		0		1	1	0	3	1	1	1	2	1	0	1		0	0	1	1	1	1	0	1	0	1	1	1	2	1	1	2	1	to know status	to know my status	1
71	20	20-24	younger	0	6	1	19	1	0	0		0	2	0		2		1	1	0	3	1	1	1	2	1	0	1		1	0	1	1	1	1	1	1	1	1	1	1	2	1	1	1	1	to know status	to know my status	1
72	21	20-24	younger	0	6	1	20	1	0	0		0	0	0		0		1	1	0	1	1	1	1	2	3	0	2		0	0	1	1	1	0	1	1	1	1	1	1	1	2	1	1	1	the bad service we receive at clinics	to know my status	1
73	20	20-24	younger	0	6	1	17	1	0	1	1	0	0	0		0		1	0			1	1	1	2	1	0	1		0	0	1	1	1	1	1	1	0	1	0	0	1	1	1	1	1	it will save time	its fast	1
74	21	20-24	younger	0	6	0	18	0		0		0	2	0		0		1	1	0	4	1	1	1	2	1	0	1		1	0	1	1	1	1	2	1	1	1	0	0	1	1	1	0	1	I will test myself	people will test	1
75	20	20-24	younger	0	6	1	16	1	1	1	1	0	2	1		1		1	1	0	0	1	2	1	2	2	1	2		1	0	2	1	1	0	1	1	1	1	1	0	2	2	1	0	1	to know status	to know my status	1
76	22	20-24	younger	0	4	0		0				0	2	0		0		0	0				1	1	2	1	0	1		0	2	1	1	1	0	1	1	0	0	2	2	2	1	1	1	1		it is private	1
77	20	20-24	younger	0	6	1	19	1	0	0		0	2	0		2		1	0			1	1	1	2	1	0	1		1	2	1	1	1	1	1	1	0	1	0	0	0	1	1	1	1	I can do it myself and at home	I will test regularly	1
78	21	20-24	younger	0	6	0		0				0	2	0		0		0	0					1	2	3	0	1		0	2	1	1	1	1	2	2	0	1	2	0	0	0	2	2	2		to know my status	1
79	26	25-29	older	0	6	0	18	1	0	0		0	0	0		1		1	1	0	0	1	1	0	1				3	0	0	1	1	1	2	0	1	1	1	1	1	1	2	1	1	1	saves time	it is private	1
80	19	<20	younger	0	4	1	17	1	0	0		0	0	0		0		1	1	0	1	1	1	1	2	3	0	1		1	0	1	1	1	1	0	1	0	1	1	2	0	2	1	2	1	they are different methods	to know my status	1
81	20	20-24	younger	0	4	1	18	1	0	1	1	0	0	0		1		1	0			1	1	0	1				3	0	0	1	1	1	2	0	2	0	0	1	1	2	0	0	1	1	to know status	to know my status	1
82	21	20-24	younger	0	4	1	20	1	0	1	1	0	0	0		1		1	0			1	1	0	1				3	0	0	1	1	1	2	1	2	1	0	0	1	1	0	0	1	1	to know status	to know my status	1
83	19	<20	younger	0	4	1	17	1	0	1	0	0	0	0		1		1	1	2	0	1	1	1	2	1	0	1		0	0	1	1	1	1	1	1	1	1	1	1	2	2	2	2	2	self testing	to know my status	1
84	24	20-24	younger	0	1	1	22	1	0	1	1	0	2	0		2		1	1	0	4	1	1	1	2	1	0	1		1	0	1	1	1	1	1	1	0	1	0	0	1	1	1	2	1	it is acurate	to know my status	1
85	20	20-24	younger	0	4	1	18	1	0	1	1	1	2	1		0		1				1	2	1	2	0	1	1		2	0	1	1	1	1	1	1	1	1	2	1	0	1	1	2	2	knowlegde will and doctors	to know my status	1
86	21	20-24	younger	0	5	0		0				0	2	0		2		0	0					1	2	1	0	1		1	0	1	2	0	2	0	2	1	1	0	2	2	1	2	1	2			1
87	20	20-24	younger	0	4	1	18	0	0	0		0	1	0		1		1	1	0	0	1	1	1	2	1	0	1		2	2	2	1	1	1	2	1	1	1	2	2	2	2	1	1	1	to know status	to know my status	1
88	20	20-24	younger	0		1	17	1	0	0		0	2	0		0		1	1	0	0	1	1	1	2	1	0	1		0	2	1	1	1	1	0	0	0	1	2	2	2	1	1	1	0	it is confidetial	to know my status	1
89	21	20-24	younger	0	4	1	18	0	0	1	1	0	2	0		0		1	1	1	2	1	1	1	2	2	0	1		0	2	1	1	1	1	1	1	1	1	0	2	1	1	1	1	1	it is confidetial	it is private	1
90	22	20-24	younger	0	4	1	16	1	0	1	1	0	2	1		0		1	1	0	0	1	1	1	2	0	0	1		1	0	1	1	1	1	1	1	1	1	1	1	1	1	1	1	1	privacy		1
91	20	20-24	younger	0	4	1	19	1	0	0	1	0	2	0		0		1	0			1	1	1	2	1	0	1		0	0	1	1	1	1	1	1	0	0	0	2	1	1	0	2	2	nothing I like the traditional one	to know my status	1
92	30	≥30	older	0	4	0	23	1	0	0		0	0	1		0		1	1	0	0	1	1	1	2	2	1	1		0	2	1	1	1	1	1	1	1	0	1	1	1	2	0	2	1			0
93	22	20-24	younger	0	5	0		1	0	0		0	2	0		0		0	0					1	2	3	0	1		1	2	1	1	1	1	1	1	0	2	2	2	2	2	1	2	2			2
94	20	20-24	younger	0	4	1		0	0	0		0	2	0		2		1	0			1	1	1	2	3	3	1		0	0	1	1	1	1	1	2	1	0	1	0	2	2	1	0	1	to know status	to know my status	1
95	19	<20	younger	0	4	1		1	0			0	0	0		1		0	0			1		1	2	1	0	1		1	2	1	1	1	1	1	0	1	1	1	2	2	1	0	1	1	it is confidetial	it is private	1
96	19	<20	younger	0	4	0		0	0			0	2	0		2		0	0					0	1				0	0	2	2	2	0	2	0	2	0	1	2	2	2	1	1	1	1		to know my status	2
97	23	20-24	younger	0	4	0		0	0			0	2	0		0		0	0					0	1				0	2	2	1	1	1	2	2	1	1	1	1	2	1	2	2	1	1	I will test myself	you can test at own time	2
98	19	<20	younger	0	4	1	17	1	0	1	0	0	0	1		0		1	1	1	0	1	2	1	2	1	0	1		1	0	1	1	1	1	1	1	0	1	1	1	1	2	1	2	2	I will test my patrner	it is private	1
99	20	20-24	younger	0	4	1	19	1	0	1	1	0	0	0		1		1	0			1	1	1	2	0	0	1		1	0	1	1	1	1	0	1	0	1	2	1	0	2	1	1	2	it saves time to go the clinic	to know my status	1
100	19	<20	younger	0	4	0		0		0		0	0	0		1		0	0			1	2	1	2	1	0	1		1	0	1	1	1	1	0	1	1	1	0	1	2	1	1	1	1	to make sure I am good	to know my status	1
101	22	20-24	younger	0	4	1	20	1	0	0		0	2	0		0		0	0			1	1	0	1				5	2	2	1	1	1	2	1	1	1	1	2	2	1	1	1	1	1			2
102	20	20-24	younger	0	4	1	18	1	0	0		0	0	0		1		1	1	0	0	1	1	1	2	1	0	1		0	0	1	1	1	1	1	0	1	1	1	1	1	2	1	2	1	more reality programmes offered to the community	to know my status	1
103	20	20-24	younger	0	4	1	17	1	2	1	1	1	2	0		1		1	1	0	0	1	1	1	2	1	0	1		0	0	1	1	1	0	1	1	0	1	1	1	0	2	1	1	1	I trust it	many teens will test for hiv	2
104	19	<20	younger	0	4	0		1	0			0	0	0		0		1	0			1	1	1	2	3	4	1		2	0	1	1	1	1	1	1	0	1	0	1	1	1	1	2	1	it is fast	it saves time	1
105	23	20-24	younger	0	4	1	19	1	0	1	0	0	0	0		1		1	1	1	0	1	1	1	2	1	0	1		0	0	1	1	1	1	0	1	0	1	1	1	1	1	1	2	1	to know status	it is private	2
106	21	20-24	younger	0	4	1	19	1	0	1	1	0	2	0		0		0	0			1	1	1	2	1	0	1		0	2	1	1	1	1	1	1	0	1	1	1	1	1	1	1	1	to know status	to know my status	1
107	19	<20	younger	0	4	1	18	1	0	0	0	0	2	0		2		1	1	2	0	1	1	1	2	1	0	1		0	0	2	1	1	0	1	1	1	1	2	2	2	2	1	1	2	information offered by professionals	to know my status	1
108	25	25-29	older	0	4	0	21	0	0	0		0	0	1		0		1	1	0	0	1	1	1	2	1	1	1		0	0	1	0	0	0	0	0	1	1	0	0	2	1	1	1	1	I will tes alone	to know my status	1
109	21	20-24	younger	0	6	1	19	1	0	1	0	1	0	0		2		1	1	2	0	0	0	1	2	3	3	1		1	0	1	1	1	1	1	1	0	1	1	1	0	0	1	1	1	partners will be able to test	knowing your partner 's status	1
110	22	20-24	younger	0	4	1	18	0	0	0	0	0	0	0		1		1	0			1	1	1	2	3	0	1		1	0	1	1	1	1	0	1	0	1	1	1	0	1	1	1	1	it will save time	to know my status	1
111	20	20-24	younger	0	4	1	18	1	0	1	1	0	2	0		1		1	1	2	0	1	1	1	2	1	2	1		0	0	1	1	1	0	0	0	0	1	0	0	2	2	1	0	1	it is confidetial	to know my status	1
112	24	20-24	younger	0	4	1	18	1	1	1	0	0	1	1		1		1	0			1	1	1	2	1	0	1		0	2	1	1	1	1	0	1	0	1	2	2	1	2	1	1	1	it is easy and faster	to know my status	2
113	21	20-24	younger	0	4	1	19	1	0	1	0	0	2	0		1		1	0			1	1	1	2	1	0	1		0	0	1	1	1	1	1	1	0	1	1	1	1	2	1	1	1	to know status	it saves time	1
114	22	20-24	younger	0	4	0			0	0		0	2	0		2		0	0			1	1	1	2	1	0	1		1	0	1	1	1	1	1	1	1	1	1	1	1		1	1	1	to know status	to know my status	1
115	19	<20	younger	0	4	1	16	1	0	0		0	0	0		2		0	1	0	1	1	1	0	1				1	0	2	1	1	1	1	1	1	1	1	1	1	1	2	1	1	2	it is acurate	to know my status	1
116	18	<20	younger	0	4	1	17	1	0	0		0		0		1		1	0			1	1	0	1				1		2	2	1	1	1	1	1	0	0	2	2	2	2	1	2	1		to know my status	1
117	19	<20	younger	0	4	1	18	1	1	1	1	0	2	0		2		1	0			2	2	0	1				3	1	2	2	1	1	2	0	1	1	1	1	1	1	2	1	1	2	to know status	to know my status	1
118	19	<20	younger	0	4	1	17	1	0	0		0	0	0		0		1	1	0	1	1	1	1	2	1	0	1		1	2	1	1	1	1	1	1	0	1	1	1	1	1	1	1	1	it is confidetial	it is private	1
119	20	20-24	younger	0	4	0	18	1	0	1	1	0	2	0		2		1	0			2	2	1	2		0	0		1	0	1	1	1	1	0	1	0	1	2	2	2	2	1	1	1	to know status	to know my status	1
120	19	<20	younger	0	4	1	18	1	0	1	1	0	0	0		0		1	1	0	1	1	1	0	1				5	1	2	1	1	1	1	1	1	0	1	1	1	1	0	1	1	1	to know status	to know my status	1
121	19	<20	younger	0	4	1	17	0	0	0	0	1	0	0		1		1	0			1	2	0	1				4	0	0	1	1	1	1	0	1	0	1	1	1	2	0	0	1	2	it is different	to know my status	1
122	26	25-29	older	0	4	1	24	0	0	0		0	2	1		2		1	1	0	0	1	1	1	2	3	0	1		1	0	2	1	1	1	1	2	1	1	1	1	2	1	1	1	1	if we get counselling	to know my status	1
124	19	<20	younger	0	1	0		0				0	2	0		2		0	0					0	1				1	0	0	1	1	1	1	2	1	1	1	2	2	2	2	1	2	2	to make my partner safe	to know my status	0
125	20	20-24	younger	0	4	0		1	0	0		0	0	0		2		0	0			1	1	0	1				2	0	0	1	1	1	2	0	1	1	1	1	1	2	2	1	1	2	it is safe and easy to do	to know my status	1
126	24	20-24	younger	0	4	0	20	1	0	1	1	0	0	0		0		1	1	0	4	1	1	0	1				2	0	0	1	1	1	1	1	1	0	1	1	1	1	1	1	1	1	by seeing someone do it	to know my status	1
127	20	20-24	younger	0	4	0		1	0	0		0	2	0		2		0	1	0	0	1	0	1	2	1	0	1		1	0	1	0	0	1	1	1	1	1	1	1	2	1	1	1	1	to know status	to know my status	1
128	20	20-24	younger	0	4	1	18	1	0	1	0	0	0	0		1		1	0			0	0	0	1				1	0	0	1	1	1	0	1	0	1	1	2	2	1	2	1	0	1		to know my status	1
129	26	25-29	older	0	4	1	22	1	0	1	0	0	1	1		1		1	1	1	0	1	1	1	2	1	0	1		0	2	1	1	1	1	1	0	0	1	1	1	1	1	1	1	1			1
130	22	20-24	younger	0	3	1	18	1	0	1	1	1	0	0		1		1	1	1	0	1	1	1	2	1	0	1		0	2	1	1	1	1	1	0	1	1	1	1	1	1	1	2	1			1
131	21	20-24	younger	0	5	1	20	1	0	1	0	0	0	0		0		0	0			0	0	1	2	3	0	1		1	2	1	1	1	1	1	1	0	0	1	1	1	1	1	1	1	because I will be alone and free	I will be free	1
132	22	20-24	younger	0	5	1	19	1	0	1	1	0	0	0		0		0	0			1	1	1	2	2	0	1		0	0	1	1	1	1	1	1	0	1	1	1	2	2	1	2	1	because I will be alone and free	I was free	1
133	19	<20	younger	0	5	0		1	1			0	0	0		0		1	0					0	1				1	2	2	1	1	1	2	0	1	0	1	1	1	1	2	1	1	1	because by then I will be the only one facing reality in private	privacy, I will be the only one who knows my status	0
134	20	20-24	younger	0	5	1	18	1	0	1	0	0	0	0		0		1	1	1	0	1	0	1	2	0	4	1		0	0	1	1	1	1	0	1	0	1	2	2	2	1	1	1	1	to know my results/status	knowing your status	1
135	22	20-24	younger	0	5	1	21	1	1	1	1	0	1	0		0		1	1	2	3	1	0	1	2	0	0	2		0	0	1	1	1	2		0	0	1	2	2	1	2	0	1	1	I wont be around a stranger to dicuss everything with	knowing your status before everyone	1
136	21	20-24	younger	0	5	1	16	1	0	1	1	0	0	1				1	1	1	0	1	2	1	2	1	1	1		0	0	1	1	1	1	1	0	0	2		1	2	0	1	2	1	I will be the only one knowing my status	I will be aware and not infect my partner	2
137	22	20-24	younger	0	5	1	16	1	0	1	0	0		0				1	1	1	0	1		1	2	1	0	1		1		1	1	1	1	1	1	1	2	2	2	1	2	1	1	1	because the nurses tell people about your status	I will know my status without a doctor	1
138	21	20-24	younger	0	4	1	17	1	0	1	0	0	2	0		0		1	1	2	3	1	0	1	2	1	0	1		2	0	1	1	1	1	1	1	0	1	0	1	1	1	0	1	1	if we are garanteed that the results are 100% accurate and its free	it is convenient and time saving	1
139	23	20-24	younger	0	4	1	15	1	1	1	0	0	0	1		2		1	1	1	2	2	2	1	2	3	2	1		0	0	2	1	1	2	0	1	1	1	0	0	0	1	1	1	1			2
140	21	20-24	younger	0	5	1	19	1	0	0		1		1		1						1	0	1	2	1	0	1		0	2	1	1	1	0	1	1	1	1	1	2	1	2	1	1	1	I can motivate myself because of wanting to know my status	to stay compatable always	1
141	20	20-24	younger	0	5	1	16	1	0	0		0	0	0		0		1	0					1	2	1	2	1		1	0	1	1	1	1	0	0	0	1	0	1	1	1	1	1	1	it will be more comfortable testing at home than the clinic	knowing my status	1
142	22	20-24	younger	0	5	1	20	1	0	1	1	1	0	1		1		1	1	1	0	1	0	1	2	1	0	1		1	0	1	1	1	1	1	1	0	1	1	1	1	2	1	1	1	its not easy to find out your status with other people around	to know your status privately	1
143	21	20-24	younger	0	5	1	14	0	0	0	1	0	0	1		1		1	1	0	0	1	1	1	2	3	0	1		1	0	1	1	1	1	1	1	0	1	1	1	1	1	1	1	1	I will be alone,I will be testing myself and no one will know my status	it is to know your status	1
144	21	20-24	younger	0	5	1	18	0		0		0	0	1		0		1	1	0	3	1	1	1	2	1	0	1		1	0	1	2	0	0	1	0	0	1	2	1	1	1	1	1	1	no one will see me at the clinic	to have time to accept and heal	1
145	21	20-24	younger	0	4	0		0	0			0	0	0		0		0	0					0	1				4	2	2	1	1	1	1	2	2	0	1	2	2	2	2	1	2	1	not sure	confidentiality	2
146	31	≥30	older	0	2	1	19	1	0	1	1	1	1	1		1		1	0			1	1	1	2	1	0	1		0	0	1	1	1	1	1	1	1	1	1	2	1	1	1	1	1	100% good	know your status	1
147	21	20-24	younger	0	2	1	14	1	0	1	0	0	0	0				1	0			0	0	1	2	1	0	1		1	2	1	1	1	2	1	1	0	1	0	0	1	1	1	2	2			1
148	23	20-24	younger	0		1	21	1	0	1	1	1	0					1	1			1	1	1	2	2	0	1				1	1	1	1	1	1	1	1	1	1	1		1	1	1			1
149	21	20-24	younger	0	2	0		1	1	0		0	0	0		2		1	0					0	1				0	1	0	1	1	1	0	1	0	0	1	2	2	0	1	1	1	1	it can be done in private	knowledge of status	1
150	19	<20	younger	0	2	1	18	1	0	0		0	2	0				1	1	1	1	0		0	1				6	0	0	2	0	0	2	1	1	0	0	0	2	2	2	2	2	2			2
151	22	20-24	younger	0	2	1	12	1	0	1	0	0	0					1	0			0	0	1	2	1	0	1		1	2	1	1	1	2	1	1	0	1	0	2	1	1	1	2	2			1
152	23	20-24	younger	0	2	1	16		0	1	1	0							0			0	0	1	2	1	0	1		1	2	1	1	1	2	1	1	0	1	0	0	2	1	1	1	1			1
153	25	25-29	older	0	3	1	20	1	0	1	1	0	0	1		1		1	1	2	0	1	1	1	2	1	0	1		1	0	1	1	1	0	1	1	0	1	1	0	0	1	1	1	1	we are afraid to go to clinic so self testing is best	you will know your status every 6 months	1
154	27	25-29	older	0	2	1	18	1	0	0		0												1	2	1	0	1		1	0	1	1	1	1	1	1	1	1	1	1	1	1	1	1	1			1
155	25	25-29	older	0	2	1	18	1	2	0	1	1	2	0		2		1	1					1	2	0	0	1		1	0	1	1	1	1	0	2	1	2	0	1	1	0	1	2	2	because of checking myself and seeing my status sometime	because it is very important testing myself	1
156	20	20-24	younger	0	2	1	17	1	0	1	1	1	0	0		0		0	0			1	0	1	2	1	0	1		0	2	2	1	1	0	0	1	0	1	2	2	2	2	2	2	1			1
157	20	20-24	younger	0	2	1	18	1	0	1	0	0	2	1		1		1	0			1	1	1	2	3	0	1		0	2	2	1	1	1	1	1	0	1	1	2	2	2	1	1	1	you will feel free and comfortable	knowing your Hiv status	1
158	20	20-24	younger	0	2	1	16	1	0	1	1	0	2	1		0		1	0			1	1	1	2	4	0	2		0	2	1	1	1	1	1	1	0	1	0	1	1	1	1	1	1	because its safe	easy	1
159	23	20-24	younger	0	2	1	21	1	0	0		0	2	0				1	1			1		1	2	1	0	0		1	2	2	1	1	1	0	1	1	1	1	1	1	1	0	1	1		to know your status	1
160	25	25-29	older	0	3	1	17	1	0	1	1	0	0	0		1		1	1	1	0	1	1	1	2	1	0	1		1	0	1	1	1	0	1	1	0	1	1	1	1	1	1	1	1	because I can test with my partner and we will be comfortable	not standing in line at the clinic for testing	1
161	21	20-24	younger	0	3	1	18	0	0	1	1	0	0	1		1		1	0			1	1	1	2	3	0	1		1	0	1	0	0	0	0	2	0	1	0	0	0	2	0	1	1	to know your status and avoid long lines	you wont stand in the long lines	1
162	20	20-24	younger	0	3	0		0	0			0	2	0		2		1	1	0	0			1	2	1	0	2		1	2	1	1	1	1	1		0	0	1	1	1	0	0	1	1	make sure to know my status	have confidentiality	1
163	26	25-29	older	0	3	1	20	1	2	1	0	1	0	1		0		1	0			2		1	2	1	0	1		1	0	1	1	1	1	1	0	0	1	1	1	2	2	1	0	0		privacy	1
164	22	20-24	younger	0	5	1	18	1	0	0		0	2	0		1		1	1			0	1	0	1				1	0	2	2	1	1	0	0	1	0	1	1	1	0	1	0	0	0			1
165	22	20-24	younger	0	5	1	21	1	0	1	1	0	2	0		1		0	1	1	0	1		1	2	1	0	1				1	1	1	1	0	1	0	2	1	1	1	1	2	1		to know my status	to know my status	1
166	20	20-24	younger	0	5	1	17	1	1	1	1	0	0	1		2		1	1	2	0	1	2	0	1					1	0	1	1	1	1	1	1	1	1	0	1	1	1	1	1	1	because its private and you have to prepare yourself mentally	you get to know about your status early	1
167	21	20-24	younger	0	5	1	18	1	0	1	1			0				1	0			1	1	1	2	1	0	1		2		1	1	1	1	1	1	0	1	1				1		1			1
168	22	20-24	younger	0	5	1	18	1	0	1	1	1	2	0		0		1	0			1	2	1	2	1	3	2		2	0	1	1	1	1	1	1	0	1	1	1	0	1	1	1	1		is to know my status	1
169	22	20-24	younger	0	5	1	17	1	0	1	1	0	2	0		1		1	1	0		1	2	1	2	1	2	1		0	0	1	1	1	1	0	1	0	1	1	1	1	1	1	1	1	because its safe for me	I will be the only one knowing my status	1
170	26	25-29	older	0	5	1	17	1	0	1	1	0	0	1		1		1	1	1	0	1	2	1	2	0	1	1			2	1	1	1	1	0	1	0	1	0	1	1	1	1	1	1	I will know my status		1
171	30	≥30	older	0	5	1	21	1	0	0	1	1	0	1		1		1	1	0	0	1	1	1	2	0	1	1		1	0	1	1	1	1	0	1	0	1	1			1	0		1			1
172	20	20-24	younger	0	5	1	19	0	0	0		0	0	0		1		1						1	2	3	0	1				1	1	1	1	1	1	0	0	2	2	0	2	0	2	1	self testing is not good people will kill themselves	to know your status alone	1
173	21	20-24	younger	0	3	1	19	1	0	0		0	2					1	0			1	1	1	2	1	0	1		0	0	1	1	1	1	1	1	0	0	1	1	1	1	0	2	2	because its easy, fast and safe for young people	more information and self control	1
174	23	20-24	younger	0	4	1	19	1	0	1	1	0	0	1		1		1	1	2	0	1		1	2	1	1	1		0	0	1	1	1	1	1	1	1	1	1	1	1	0	1	1	1	I will be comfortable to test and make a decision on what to do next	privacy and avoiding long lines	1
175	21	20-24	younger	0	4	1	18	1	0	1	0	0		0		0		1	0			0	0	1	2	3	2	2		1		1	1	1	2	1	0	0	1	1	1	1	1	1	2		because its confidential	I am the first one to see the results	1
176	23	20-24	younger	0	2	0		1	1	1	1	0	1	1		2		0	0			1		1	2	1	2	0		0	0	2	0	0	0	2	2	1	0	2	2	2	0	0	2	2	to know my status		0
177	20	20-24	younger	0	2	0		1	0	1	1	0	1	0		0		0	0					0	1				5	1	0	2	1	1	0		0	0	0	0	2	2	1	0	2	2	to know my status		0
178	24	20-24	younger	0	2	1	16	1	0	0	0	0	2	0		1		0	0			1	2	1	2	1	0	1		1	2	2	1	1	1	1	1	1	0	2	2	2	2	1	1	0	not agree	not agree	1
179	22	20-24	younger	0	5	1	19	1	0	1	1	0		0				1	0			1	1	1	2	4	0	1		1	0	1	1	1	1	1	1	1	1	1	1	1	1	0	0	1		you would be scared	1
180	20	20-24	younger	0	4	1	18	1	0	1	1	0	2	0		2		1	0			1	1	1	2	3	0	1		1	2	2	1	1	1	1	0	1	1	1	1	1	0	1	1	1	to know my status	to know my status	0
181	25	25-29	older	0	4	1	20	0	0	0		1		1				1	1	0	0	1		1	2	3	0	1		1	0	1	1	1	1	1	1	1	1	1	1	1	1	1	1	1	privacy	the results are your own secret	1
182	22	20-24	younger	0	2	1		1	0	1	1	1	2	1		0		1	0			1	2	1	2	1	0	1		1	0	1	1	1	1	1	1	1	1	1	2		2	2		2			2
183	21	20-24	younger	0	4	1	19	1	0	0		0	2	0		2		1	0			1	2	1	2	1	3	1		0	2	1	0	0	0	1	1	1	1	0	0	2	2	0	2	1	you will be alone	to know your status alone	1
184	20	20-24	younger	0	4	1	19	1	0	1	1	0	2	1		2		1	0			1	1	1	2	0	1	1		0	2		1	1	1	1	1	0	1	1	1	2	1	1	2	1	some of us are afraid to go to the clinic	to know your status	1
185	19	<20	younger	0	4	1	17	0	0	0	0	0	0	0		2		1	0			1	1	1	2	2	0	1		1	0	1	1	1	0	1	1	0	0	2	1	1	1	0	1	1	I will be able to know my status immediately	knowing your status	1
186	22	20-24	younger	0	5			1	0	0	1	0	0	0		2		0	1	1	0	1	0	1	2	1	0	1		0	0	1	1	1	1	0	1	0	1	1	1	2	1	1	1	1	because I will be doing it at home	if you don’t trust your partner you can self test at home	1
187	20	20-24	younger	0	4	1	19	1	0	1	1	0	2	0		2		1	0			1	0	0	1				0	2	2	1	1	1	1	1	1	1	0	1	2	2	1	1	1	2	to know my status	to know my status	1
188	19	<20	younger	0	4	1	17	1	0			0	2	0		2		1	1	0	1	1	0	1	2	1	0	1		0	2	1	1	1	1	1	1	1	1	1	2	2	2	0	2	0	no one only yourself		1
189	20	20-24	younger	0	4	1	19	0	0	0	0	0	2	0		2		0	0			1	0	1	2	1	0	1		1	0	1	0	0	0	1	1	1	1	2	2	2	2	2	2	2			2
190	20	20-24	younger	0	4	1	18	1	0	1	1	0	2	0		1		1	0			1	1	0	1				5	1	2	1	0	0	0	0	1	0	0	1	1	2		0	0	0			0
191	31	≥30	older	0	4	1	16	1	0	1	0	0		1				1	1	1	0			1	2	1	0	2		1	0	1	1	1	1	1	1	0	0	1	1	2		0	2	2			2
192	21	20-24	younger	0	4	1	20	1	0	0		0	2	1				1	1	1	0	1	1	1	2	1	1	1		1	0	1	1	1	1	1	1	1	1	1	1	2	1	2	1	1	its fast	knowing my status	1
193	24	20-24	younger	0	4	1	18	1	0	0		0	0	1		0		1	1	0	0	1	1	1	2	0	0	1		0	2	1	1	1	1	1	1	1	1	2	2	2	1	1	1	1		to know my status and always stay negative	1
194	20	20-24	younger	0	4	1	18	0	0	1	1	0	1	0		1		1	0			1	0	0	1				5	0	2	1	1	1	0	1	1	0	1	0	0	2	2	1	2	2	no one will know my status	no one will know my status	1
195	19	<20	younger	0	4	1	18	0	0	1	1	1	1	0		1		1	1	2	0	1	1	1	2	1	3	1		1	0	1	1	1	1	2	1	1	1	1	1	1	2	2	2	1	my results will be private	knowing my status	1
196	19	<20	younger	0	1	0		1	0			0	2	0		2		1						1	2	1	0	1		2	0	1	1	1	1	1	1	1	1	2	1	1	2	1	1	1		to know your status alone	1
197	23	20-24	younger	0	3	1	18	1	2	1	0	1	1	1		1		0	0			2	2	1	2	4	0	1		0	2	1	1	1	1	1	1	1	1	0	0	1	1	1	1	1	I will be testing alone and its my secret	to know my status	1
198	20	20-24	younger	0	3	1	19	1	0	1	0		2	0		1		1	0			2	1	1	2	1	0	1		1	0	1	1	1	2	1	1	1	1	2	2	1	1	0	1	1	it will be easy for me to use and save me the trouble of going to the clinic	knowing my status	1
199	20	20-24	younger	0	2	1	18	1	1	1	0	0	0	1		1		0	0			1		1	2	1	0	1		1	0	1	1	1	1	0	1	1	2	2	2	1	2	2	2	2	taking up HIV self testing		2
200	21	20-24	younger	0	3	1	16	1	2	1	0	0	1	0		2		0	0			1	1	0	1						0	1	1	1	0	0	1	1	1	0	0	1	1	1	0	1			1
201	20	20-24	younger	0	2	0		0						0		2								0	1				0	0	0	2	1	1	0			1	1	1	2	0	1	1	1	1		to know your status
202	22	20-24	younger	0	2	1	19	1	0	0	1			0		2		0	0			2	2	1	2	1	0	1		1	0	1	1	1	1	0	2	1	1	1	0	0	2	2	1	1	because I want to know my status		1
203	19	<20	younger	0	4	1	18	1	0	1	1	0	2	1		1		1	0			1	0	1	2	1	1	1		1	2	1	1	1	1	1	1	0	1	1	0	0	2	0	0	1	because it will be easy for me to get tested	to know my status	1
204	20	20-24	younger	0	4	0		0				0		0		2								1	2	1	4	1		1		1	1	1	1			0	1	0	1	1	1	1	0	1		its time consuming and you will no longer be afraid	1
205	18	<20	younger	0	4	0		0		0			2	0		1								0	1				0			1	2	0	1	2		0	2	2	2	2	1	1	2	1	to make sure your status is good
206	18	<20	younger	0	2	1	16	1	2	1	0	0	2	0		1		1	0			1	2	1	2	3	0	1		0	2	1	1	1	1	0	1	0	1	1	1	2	2	1	1	2			1
207	27	25-29	older	0	4	1	19	0	0		1	0	2	1		2		1	1	1	2	1	1	1	2	1	1	1		0	0	1	1	1	2	1	1	1	1	1	1	1	0	1	2	1	because I will be alone in my room	because everyone will know their status	1
208	22	20-24	younger	0	4	1		1	0	1	1	0	1	1		1		1	1	2	0	1	1	1	2	1	0	1		0	0	1	1	1	1	1	1	0	0	1		1	0	o	2	1	its efficient	tere wont be benefits, they will create moe suicides	1
209	23	20-24	younger	0	4	1	17	1	0	0	1			0		2		1	1			1	1	1	2	1	0	1		0	2	1	1	1	1	1	1	0	1	1	2	2	1	1	1	1			1
210	20	20-24	younger	0	4	1	18	1	0	1	1	0	2	0		2		1	1			1	1	0	1				1		0	1	1	1	1	0	1	1	1	1	1	2	1	1	1				1
211	28	25-29	older	0	4	1		1	0	0		0	0	1		0		0	0			1	1	1	2	1	0	2		1	0	1	1	1		1	1	0	1	1	1	1	1	1	1	1	because I will be testing myself	it will encourage people to test	1
212	24	20-24	younger	0	5	1	22	1	1	1	1	0	1	0		0		1	1	2	0	1	0	1	2	1	0	1		0	0	1	1	1	2	0	1	0	1	0	1	2	1	1	2	0		knowing my status alone	1
213	22	20-24	younger	0	5	0		1	0	0		0	2	0		2		0	0					0	1				0		2	2	2	0	2	0	1	0	0	2	2	0	2	2	1	2	I doubt I will have to	it will be in their own space	1
214	22	20-24	younger	1	5	0		0				0	2		0		1	0	0					0	1				4	1	0	1	1	1	2	0	2	1	1	1	1	1	1	1	2	2	if their system is kept confidential	it saves time and energy	1
215	20	20-24	younger	1	5	1	19	1	2	0	1	0	0		0		0	0	0			1	1	1	2	1	0	1		2	2	1	1	1	1	0	1	0	1	1	1	2	0	1	1	1	to do it on your own time and terms	people will feel free doing it privately	1
217	21	20-24	younger	1	5	1	15	1	0	1	0	0	2		1		2	1	0			2	2	0	1				1	0	2	1	1	1	1	1	1	0	1	0	1	2	0	1	1	1	ive always wanted to know my status	you get the chance to see for yourself	1
218	21	20-24	younger	1	5	1	15	1	2	1	1	1	1		1		0	1	0			1	2	1	2	1	0	1		1	0	1	1	1	2	1	2	0	0	1	1	2	2	0	1	1	because its a simple option that allows a person to do it in their own time and place	people are afraid of going to the clinic, this will help	0
219	21	20-24	younger	1	5	1	18	1	0	1	0	0	1		0		1	1	1	2	3	1	0	0	1				3	0	0	1	1	1	2	1	1	1	1	0	0	1	1	1	0	0	to know my status alone	to benefit on my self confidence not like other people	2
220	22	20-24	younger	1		1	14	1	1	1	0	1	0		0		0	1	0			1	1	1	2	3	3	1		0	0	1	1	1	0	1	1	0	1	1	1	2	2	1	1	1	some people are afraid to test in public	you are the one who will know your status	1
221	19	<20	younger	1	2	0		1	0	0		0	0		0		0	0	0			1		1	2	0	0	1		0	2	1	2	0	1	0	1	1	0	1	2	2	2	0	2	2			2
222	20	20-24	younger	1	2	1	16	1	1	1	1	0	2		0		1	0	0			1	2	0	1				4	1	0	1	0	0	1	0	2	1	1	1	1	0	2	2	2	2			1
223	24	20-24	younger	1	2	1	20	1	0	1	1	0	2		0		1	0	0			2		0	1				5	0	0	1	1	1	1	1	1	1	1	0	0	2	2	2	2	2	privacy	to know my status	2
224	20	20-24	younger	1	4	1	16	1	1	0		0	1		0		1	1	0			1	0	0	1				1	2	2	1	1	1	1	0	0	0	2	0	0	2	2	2	2	2	because nobody will know if I tested	confidentiality	2
225	26	25-29	older	1	4	1		1	1	1	1	0	2					1	1			1		0	1					0	0	1	1	1	1	0	1	0	2	2	2	2	2	2	1	2		knowing your status	1
226	21	20-24	younger	1		1	12	1	2	1	1	0	0		1		1	1				1	2	1	2	0	0	1		1	0	1	1	1	1	1	0	1	0	1	1	0	0	2	1	1	its more improved	to know my status	1
227	19	<20	younger	1	2	1	10	1	2	1	1	0	0		1		1	0	1	2	0	1	2	1	2		0	2		1	2	1	1	1	2	2	2	1	1	2	1			2	0	1	I want to know my results	to be sure about your status	2
228	21	20-24	younger	1	2	1	16	1	2	1	0	0	2		0		0	1	0			1	0	1	2	1	4	2		2	0	2	1	1	1		1	1	1	0	0	1	2	0	1	2			1
229	19	<20	younger	1	2	1	12	1	0	1	1	0	0		0		0	0	0			1	1	1	2	2	0	1		0	0	1	1	1	1	1	1	0	1	1	1	1	2	2	1	1	if it is safe and accurate then I am motivated	knowing your status and protecting you and your partner	1
231	21	20-24	younger	1	3	1	18	1	2	1	1	1	0		0		2	1	0			1	2	1	2	1	2	1		2	0	1	1	1	2	1	0	1	1	2	1	1	1	1	1	1	gives me self esteem to know what to do	knowing where you stand with your status	1
232	23	20-24	younger	1	4	1	18	1	2	1	0	0	1		1		1	0				1	2	1	2	1	4	1		0	0	1	1	1	2	1	0	0	1	1	1	1	2	1	1	1	because I want to know my status		0
233	21	20-24	younger	1	3	1	14	1	0	1	0	0	2		0		1	1	0			2	2	1	2	1	0	1		1	0	2	1	1	1	1	1	1	1	0	1	2	2	1	1	1	to know my status and where I stand	to know my status	1
234	22	20-24	younger	1	4	1	11	1	0	1	1	0	2		0		2	1	0			1	1	1	2	2	0	1		0	0	1	2	0	1	0	1	0	1	1	2	0	0	1	0	1	because you do it yourself and no one sees the results	knowing your status	1
235	22	20-24	younger	1	3	1		1	1	0	0	0	2		0		1	1	0			1	2	1	2	1	0	1		1	2	1	1	1	1	0	1	1	1	1	1	1	1	0	1	1	to stay safe all the time	to have knowledge of HIV	1
236	21	20-24	younger	1	3	1	16	1	0	1	1	0	2		0		1	1	0			1	1	1	2	1	0	1		0	0	1	1	1	0		1	1	1	2	2	2	0	2	1		I will like to know my status	I will know my status	1
237	18	<20	younger	1	3	1	17	1	0	1	1	0	0		0		0	1	1	0	3	1	0	1	2	2	2	1		0	0	1	1	1	0	1	1	0		1	1	1	0	1	1	1	the privacy of my results	you don’t have to travel to the clinics	1
239	27	25-29	older	1	4	1	19	1	0	1	1	0	1		0		1	1	0			1	0	0	1	1	0			0	2	1	1	1	1	0	2	1	2	1	1	1	2	1	2	1	doing it yourself	you see the results first	2
240	23	20-24	younger	1	3	1	20	0	0	0	1	0	0					1	0			1	1	0	1				4	0	2	1	1	1	1	0	1	0	0	1	1	2	2	0	1	1	to be certain first	to be sure first	0
241	18	<20	younger	1	2	0		0		0		0	2		0		2	0	0			1	1	1	2	2	0	1		1	2	1	2	0	1	2	1	1	0	2	2	2	2	1	2	2	to know my status	negative	1
242	20	20-24	younger	1	4	0		1	0			0	2		0		2	0	0					0	1				6	2	0	1	1	1	2	0	1	0	1	1	1	1	1	1	1	1	I want to be sure that the equipment im using is sufficient	it will give me enough to think about my life in general and the way forward	1
243	21	20-24	younger	1	4	1	15	1	1	1	0	0	1		1		1	1	0			1	1	0	1				2	0	2	1	1	1	1	0	1	1	1	1	1	1	0	0	1	1	it is fast and easy	if positive will protect myself	1
244	24	20-24	younger	1	4	1	12	0		1	0	1	0		1		0	1	0			1	2	1	2	2	2	1		2	0	1	0	0		0	2	1	0	0	1	1	1	0	1	2	if I am negative I will protect myself	to get good health	1
245	21	20-24	younger	1		1	18	0	0			0	2		0		0	1	1	0	1	0	0	1	2	1	0	1		0	0	1	1	1	1	0	0	1	1	1	1	1	2	1	2	1	if the kit is cheap I will buy it often	knowing my status	1
246	19	<20	younger	1	2	1	16	0	1	1	0	0	2		0		1	0	1	0	3	1	2	1	2	1	0	1		1	0	1	1	1	1	1	1	1	1	1	1	1	0	0	1	1	the interest of my wellbeing/health status	having the confidence to know your status inyour own private space	1
247	20	20-24	younger	1	2	1		1		1	1	0	1		0		0	0				1	2	1	2	1		0		0	2	2	0	0		2	0	1	0	2	2	2	2	2	2	0			0
248	19	<20	younger	1	2	1	16	0	0	1	1	0	0		0		0	1	0			1	1	1	2	0	0	1		1	2	1	1	1	2	0	0	1	2	1	1	1	2	1	2	2	able to know my status and be comfortable with it	knowing yourself and being honest about your status	2
249	27	25-29	older	1	4	1		0		0		0	0		1		0							1	2	3	0	1		0	0	1	1	1	1	2	0	0	0	1	1	0	0	0	2	1	I prefer the traditional way of testing at clinics and hospitals	nothing	2
251	28	25-29	older	1	4	1	15	1	0	1	1	0	2		1		1	1	0			1	1	1	2	1	0	1		1	0	1	1	1	1	1	1	0	1	2	2	2	1	1	2	1	it will be easy and private	you wont have to statnd in long lines	1
252	31	≥30	older	1	4	1	16	0		0	1	0	0				1	1	0					1	2	3	0	1		0	0	1	1	1	2	1	1	0	1	1	1	2	1	1	1	1	its very easy	you will know your status privately	1
253	19	<20	younger	1	4	1	16	1	0	1	0	0	2		0		2	1	0			2	0	0	1				2	1	2	1	1	1	0	1	1	1	1	2	2	1	2	0	2	1	to know your status		1
254	19	<20	younger	1	4	1	15	0	2	1	1	0	2		0		2	1	0			1	1	1	2	1	0	1		1	0	1	1	1	1	0	0	0	1	2	1	1	2	1	1	1	its very easy and fast	to know my status	1
255	19	<20	younger	1	4	1	12	1	2	1	0	0	1		0		1	0	0			1	2	0	1				4	0	0	1	1	1	0	0	0	0	1	1	0	1	1	0	2	2	privacy	well none	1
256	22	20-24	younger	1	4	1	15	1	2	1		1	0		0		1	1	0			2	1	1	2	1	0	1		1	0	1	1	1	1	1	1	0	1	1	1	0	1	1	1	1	it’s the easiest method of testing	know your status
257	20	20-24	younger	1	4	1	12	0	0	1	0	1	0		1		1	1	0			0	2	1	2	3	0	0		0	2	1	1	1	1	0	1	0	1	1	1	1	1	1	1	1	to approve my status	know your status	1
258	24	20-24	younger	1	4	1	20	0		0		0	0		0		1	0	0			1	1	0	1				0	0	2	1	1	1		2	1	1	1	0	0	2	1	1	0	0	I can use it whenever I am comfortable	you ca keep the results to your self	1
259	19	<20	younger	1	2				2			1	2				2	0	1			2		1	2				1	0			0	0	0	0	2	1		1	1		1	1	1	1			1
260	21	20-24	younger	1	4	1	11	0	0	0		0	1		0		2	1	0			1	0	1	2	1	0	1		2	2	1	1	1	2	2	1	0	1	2	2	1		1	1	1	if one has multiple partners	none	1
261	22	20-24	younger	1	2	1	15	1	1	1	0	0	2		1		1	1	1		1	1	1	1	2	1	0	1		1	0	1	1	1	2	1	1	1	1	1	1	1	1	0	2	0	because I don’t want to see myself die at a young age	to know my status and also benefit	1
262	19	<20	younger		2	1	17	0	0	1	1	0	2	0		1		0	0			1	2	1	2	3	0	1	4	0	0	1	1	1	2	1	1	1	1	1	0	0	2	1	2	1	I will take it because I like to post test counselling	I will like to information leflet is enough to provide	1
263	27	25-29	older	0	4	1	20	1	0	1	0	1	2	0		1		1	0			1	2	1	2	1	0	1		1	0	1	1	1	1	1	1	1	1	1	1	2	1	1	2	1	traditional costs lots of money and its not healthy	to know my status and also benefit	1
264	21	20-24	younger	0	4	0	15				0	0	2	0		2		1	0			2	2	1	2		2		3	0	0	1	1	1	0	1	1	0	1	1	1	1	0	1	1	1	to feel comfortable	I would know my status	1
265	21	20-24	younger	0	4	1	15	1	0	0		0	1	1		1		1	1	1	0	1	0	1	2	1	1	1		1	0	1	1	1	2	1	0	0	1	1	1	1	1	1	1	1	it motivates me because ill be with my partner	to know my status and also benefit	1
266	21	20-24	younger	0	4	1	16	1	1	0	1	0	0	0	0	0		1	1	1	0	1	1	1	2	2	0	1		0	0	1	1	1	1	1	1	0	1	1	1	2		1	1	2	it would motivate me because my results will be private	knowing your status	1
267	21	20-24	younger	0	3	1	18	1	0	1	0	0	2	0		2		1	0			1	0	1	2	3	3	1		0	0	1	1	1	1	1	1	0	1	0	1	2	1	1	1	1	because you are doing it alone	it will benefit you because you are free	1
268	24	20-24	younger	0	3	1	21	1	0	0	0	0	2	1		1		1	0	0	0	1		1	2	0	1	1		0	0	1	1	1	1	1	1	0	1	1	1	1	1	1	1	1	to know my status	to know my status and also benefit	1
269	21	20-24	younger	0	2	0		1		0	1	0	2	0		2		1	0			2	2	0	1			1	2	1	0	1	1	1		0	1	1	1	0	1	1	1	1	1	1	I donk know	I don’t know	1
270	20	20-24	younger	1	3	1	15	1	2	1	1	0	0		1		1	0	0			1	0	0	1			0	2	1	2	1	1	1	2	0	2	0	1	2	2	2	2	1	0	0	I would be wanting to know my status	knowing where you stand	1
271	21	20-24	younger	0	2	1	19	1	0	1	1	0	2	0		1		1	0			1	2	1	2	3	0	1		0	2	1	1	1	1	1	1	0	1	1	1	2	2	1	1	2			1
272	20	20-24	younger	0	2	0	18	1	2	0		0	2	1		1		1	1	1	0	1	1	1	2	1	0	1		1	0	1	1	1	1	1	1	1	1	1	1	1	2	1	1	1			1
273	19	<20	younger	0	2	1	17	1	0	0	0	0	2	1		0			0			1	1	1	2	1	0	1		0	0	1	1	1	1	1	1	0	1	1	2	2	2	1	2	1			1
274	24	20-24	younger	0	2	0		1	0			0	1	0		1		1	1	0	4	1	1	0	1			1	0	1	0	1	1	1	1	1	1	0	1	1	1	1	1	1	1	1	because its safe	to be proud and safe	1
275	22	20-24	younger	0	2	1	17	1	0	1	0	1	2	1	0			1	1			2	2	1	2	1	0	1		1		1	1	1	1	1	1	1	1	0	1	0	0	1	1	1	because I can test at home	to know my status	1
276	24	20-24	younger	0	3	1	18	1	0	1	1	0	2	1		0		1	1	0	0	1	2	1	2	1	0	1		0	0	1	1	1	1	1	1	1	1	1	1	1	2	1	2	0	because I think self testing is private	to know my status	1
277	21	20-24	younger	1	1	1		1	0	0	0	0	1	0	0	2	0	0	0			0	2	1	2		2	0	4	0	0	2	2	0	0	0	2	1	1	2	1	2	1	0	1	2	not sure	disease	1
278	20	20-24	younger	1	2	1	19	1	2	1	1	0	2	0	0	0	0	1	0			2	1	0	1		3	1		2	2	1	0	0		0	2	1	0	1	0	1	2	1	2	2	because I want to know my status	knowing my status	1
279	18	<20	younger	1	2	1	16	1	0	1	1	0	2		0		0	1	0			1	1	1	2	2	0	1		0	0	1	1	1	1	1	1	0	1	1	2	1	1	1	1	1	to try to use it to test myself	maybe cause its easy to use	1
280	20	20-24	younger	0	2	1	20	1	0	1	1	0	0	0		0		1	0			1	0	1	2	1	0	1		0	0	1	1	1	1	1	1	1	1	1	1	1	2	1	1	1	taking time for yourself and not going to stand the long line	when you don’t want to meet other people at the clinic	1
281	19	<20	younger	1	2	1	18	1	0	1	1	0	2		1	0	0	1	1	0	1	1	1	0	1				1	0	2	1	1	1	1	1	0	0	1	2	1	2	0	1	0	1	because hiv is not healed it can only be tested	to know where you stand	1
282	21	20-24	younger	1	2	1	15	1	2	1	0	1	2		1		1	1	0			1	2	0	1		0	1	1	0	0	1	0	0	1	1	1	1	1	1	1	2	1	1	1	2	I will be happy nobody will know im hiv positive or negative	I don’t want anyone to know	1
283	18	<20	younger	1	2	0		1	2	1	1	0	2				2	0	0			2	2	0	1	1	0	0	6	0	0	2	2	0	1	2	2	0	2	2	0	2	2	2	1	2	not sure	not sure	1
284	24	20-24	younger	0	2	1	23	1	0	0		0	2	0		2		1	0	0	4	1	1	1	2	1	0	1		1	0	1	1	1	1	1	1	1	1	1	1	1	2	1	1	0	because of counselling	to know my status	1
285	18	<20	younger	1	3	0		0	0			0	2		0		0	0	0					0	1					0	2	1	1	1	2	2	0	0	1	2	2	2	2	1	1	1	not sure	you can take the test in your own home	1
286	25	25-29	older	0	4	0		0	0			0	2	0	0	2	2	1	0					1	2	1	0	1	3	0	0	1	1	1	1	1	1	1	1	0	1	2	2	1	2	1	to know my status	to know my status	1
287	27	25-29	older	0	4	0		0	0			0	2	0	0	2	2	1	0					1	2	1	0	1	3	0	0	1			1	1	1	1	1	1	1	2	2	1	1	1	we have to know our status	feeling confortable	1
288	24	20-24	younger	0	4	0	18	1	2			0	0	1		0		0	1	0		1	1	1	2	0	1	1		1	2	1	1	1	1	1	0	1	1	1	1	2	1	1	2	2	to ensure that im hiv positive or negative	to know my status	1
289	23	20-24	younger	0	3	1	17	1	1	1	0	1	2	1				1	0			1	1	1	2	1	0	1		0	0	2	2	0	1		1	1	1	1	1	2	1	0	1	2		you will lack counselling	1
290	23	20-24	younger	1	2	1	12	1	1	1	1	0	2		1			1	1			1	1	0	1				3	0	2	2	2	0	2	0	2	0	0	0	1	2	2	1	1	1	don’t know	don’t know	0
291	30	≥30	older	0	2	1	18	1	0	1	0	1		1		1		1	1			2	2	1	2	1	0	1		1		1	1	1	1	1	1	1	1	1	1	0	1	1	1	1	I can test at home	to know my status	1
292	23	20-24	younger	0	2	1	23	1	0	1	1	1	2	1	1	2			1			2	2	1	2	1	0	0	5	1	2	1	1	1	1	1	1	1	1	1	1	1	1	1	1	1	I want to know my status	yes	0
293	23	20-24	younger	0	2	1	18	1	0	1	0	0	2	1		2		0	0			1	1	1	2	0	0	1		0	2	1	1	1	1	1	1	0	1	1	1	1	2	1	1	1	because I will be alone so I will just decide who to tell	no one will is going to judge me I will be alone without any disturbance	1
294	23	20-24	younger	0	2	1	17	1	0	1	1	1	0	1		1	1	1	1	1	0	1	0	1	2	1	0	1		0	0	1	1	1	1	1	1	1	1	1	0	1	1	1	2	1	I don’t trust traditional hiv testing	to know my status	1
295	21	20-24	younger	1	2	1		1	0	0	1	1	2	0	0	2	0	1	1	0	0	2	2	1	2	1	0	1	2	0	0	1	1	1	1	1	1	1	0	1	1	2		0	2	1	to know your own self status	to know your status	1
296	23	20-24	younger	1	2	0	12	1	2	1	1	0	2				0	0	0			1	2	0	1		0		3	1	0	1	2	0	2	1	1	1	0	1	0	2	1	0		1	to know your status	to keep your body healthy	0
297	21	20-24	younger		2	0			0	0	0	0	2		0	2	2	1	0			2	0	1	2	1	0	2	0	0		2	0	0	1	0	2	0	2	2	2	2	1	2	1	1	to know my status	to know my status	0
298	21	20-24	younger	1	2	1	12	1	2	1	1	0	2		1		1	1	0			1	1	1	2	3	0	1		1	0	1	1	1	1	0	2	0	1	1	0	1	1	2	1	1	I will be more free if I do it myself	knowing your status	1
299	20	20-24	younger	1	2	1	16	1	2	0	1	0	2	0	0	2	2	1	0			1	2	0	1				2	0		2	2	0	0		2	0	0	0	2	0	2	0	2	0	I would get motivated	not to think much	2
300	20	20-24	younger	1	2	1	15	1	1	1	0	0						1	1	0	0	0	1	1	2	1		1	2		0	1	1	1	0	0	1	0	0	2	2	2	2	1	0	1	don’t know	don’t know	0
301	19	<20	younger	1	2	0	17	1	2	1	1	0	2		0		0	1	0			1	0	0	1				2	1	0	1	1	1	0	0	0	1	1	0	2	2	2	0	0	2	people may get to be tested	n/a	2
302	21	20-24	younger	0	2	1	15	1	1	1	0	0										1		1	2	1	0	2	3	2	0	1	1	1	1	1	1	1	1	1	1	1	1	1	1	1			1
303	23	20-24	younger	1	2	1	16	1	0	1	1	1	2		0		2	0					1	1	2	0	3	1		1	2	1	1	1	0	1	1	0	1	1	1	2	1	1	1	1	there are poor services	to know my status	1
304	22	20-24	younger	0	2	1	20	1	1	1	0	0	1	0		0		1		1	0	2	2	1	2	2	0	1		1			1	1	1	1	1	1	1	1	1	1	2	2	1	1	not sure
305	24	20-24	younger	0		1	18	1	1	1	1	0		1		1	1	1	1	0	0	1		1	2	1	0	1	3	2	0	1	1	1	2	1		1	1	2	2	1	1	1	2	1	I want to know my status	I will not go to the clinic	1
306	29	25-29	older	0	2	1					1	0		1		0	0	1		0			0	1	2	1	0	1	6	0	0	1	1	1	1	1	0	1	0	0	1	1		0		1			1
307	21	20-24	younger	0	3	1	19	1	0	1	0	0	1	0		1		1	0		0	1	1	1	2	1	0	1		2	0	1	1	1	1	1	1	0	1	0	1	1	2	2	1	1	because it wont be known by anyone its only me who knows	no one will know your status	1
308	22	20-24	younger	0	3	1	18	1	0	0		0	2	0		2		1	0			1	1	1	2	1	0	1		0	0	1	1	1	1	1	1	1	1	0	0	1	1	1	1	1	privacy	privacy	1
309	21	20-24	younger	0	2	1	16	0	1	1	1	0	0	1		1		1	1	1	2	1	1	1	2	1	1	1		1	0	1	1	1	1	2	1	1	2	1	1	1	0	1	1	1	I prefer the traditional hiv testing	you can test regularly	1
310	27	25-29	older	0	2	1	16	1	0	1	0	1	2	1		1		1	1			2	2	1	2	1	1	1		1		1	1	1			1	1	1	1	1	0	0	1	1	1	because I can test it at home	knowing my status	1
311	23	20-24	younger	0		1	19	1	2	1	1	1		0		0		1	0			0	1	1	2	1	0	1					1	1	1	1	2	1	1	1	1	2	2	0	2	2	don’t know	because is safe at the clinic	1
312	21	20-24	younger	0	2	1	16	1	1	1	1	0		0		1		1	0					1	2	4	0	1	3	0	2	2						1	2	2	1	0	2	2	2	2			1
313	20	20-24	younger	0	2	1	16	1	2	1	1	0	2	1		1		1	1	1	0	1	1	1	2	1	0	1		1	0	1	1	1	1	1	1	1	1	1	1	0	2	1	1	1	they feel comfortable	they are safe and free	1
314	23	20-24	younger	1	2	1	16	1	0	1	1	0	2		1		1	1	1			1	1	1	2	2	2	1		0	2	1	0	0	0	1	1	0	1	2	2	2	1	1	1	1	it is better and easy	to know my status	2
315	23	20-24	younger	0	2	1	18	1	0	1	0	0	1	1		0		1	1	1	0	2	2	1	2	1	2	1		1	2	2	1	1	1	0	0	0	1	0	0	2	2	2	1	1	iam not sure	to know my status	1
316	24	20-24	younger	0	2	1	17	0	0	1	0	0	0	1		2		1	1	1	2	1	0	1	2	3	0	1		0	0	1	1	1	1	1	1	1	1	1	1	2	2	1	2	1	it is confidetial	to know my status	1
317	21	20-24	younger	0	3	1	16	1	0	1	0	0	2	1		0		1	1	2	0	2	2	1	2	4	0	1		1	0	1	1	1	1	1	1	0	1	1	1	1	2	1	1	1	my life style	it is private	1
318	22	20-24	younger	0	3	1	19	1	0	1	1	0	2	0		1		1	0			1	2	1	2	3	0	2		0	0	1	1	1	1	1	1	0	0	1	1	2	1	1	1	1	to be my secret and I will think twice before I tell others	to know my status	1
319	25	25-29	older	0	3	1	18	0	1	0		0	1	1		2		1	1	2	0	1	1	1	2	1	1	1		0	2	1	1	1	0	1	1	0	1	0	1	1	1	1	1	1	my status will be mine only and my doctor	it is private	1
320	23	20-24	younger	0	1	1	20	1	0	1	0	0	1	0		0		1	1	0	1	1	1	0	1				2	0	0	1	1	1	0	0	1	1	1	1	0	0	1	1	1	1		to know my status	2
322	25	25-29	older	0	3	1	19	1	0	1	0	0	2	1		1		0	0			0	0	1	2	1	0	1		0	0	1	1	1	1	1	1	1	1	1	1	1	1	1	1	1	to know status	to know my status	1
323	24	20-24	younger	0	3	1	20	1	0	1	1	0	0	0		1		1	1	0	0	1	0	1	2	1	0	2		0	2	1	1	1	1	0	2	0	1	1	1	1	2	0	0	1	to know status	to know my status	0
324	22	20-24	younger	0	3	1	18	1	0	1	1	1	0	0		0		1	1	0	1	1	1	1	2	3	0	1		1	2	2	1	1	1	1	1	1	1	0	0	2	2	1	2	2	to tdo it on my own way alone with no one else		1
325	26	25-29	older	0	3	1	20	1	0	1	0	0	1	1		1		1	1	0	0	2	0	1	2	0	1	1		1	0	1	1	1	0	0	1	1	1	1	1	2	1	1	1	1	the counselling that they will provide	to know my status	1
326	32	≥30	older	0	4	1	24	0				1	0	1		1		1	1	0	0	1		1	2	1	0	1		0	0	1	1	1	1	2	1	1	1	1	1	1	1	1	1	0	it will keep my status secret and prevent me from going to the clinic	will get knowledge and experience	1
327	22	20-24	younger	0	2	0	15	1	0	1	1	0	2	0		2		0	0			1		1	2	3	0	1		1	0	1	1	1	1	0	2	1	1	1	1	2	2	2	2	2	to know status	to know my status	1
328	22	20-24	younger	0	3	0	17	0	0	1	1	0	2	0		2		0	0			1	0	1	2	4	0	1		1	2	2	2	0	2	2	1	0	1	0	1	2	2	2	2	1	being tested by professional doctors	to know my status	1
329	21	20-24	younger	1	1	1	15	1	2	1	1	0	2		0		2	1	0			1	1	0	1				5	1	0	1	1	1	1	0	1	1	1	1	1	1	1	1	1	2	to know status	to know my status	1
330	22	20-24	younger	1	3	1		1	0	1	1	0	1		0		1	0	1		0	0	0	0	1				1	2	0	1	1	1	2	0	1	1	2	0	2	0	1	2	1	1	to know status	you could be sure	0
331	21	20-24	younger	0	1	1	17	1		0		0	0	0		1		1	1	2	0	1	1	1	2	2	0	1		1	0	1	1	1	1	1	1	0	1	2	2	2	2	2	2	2			1
332	19	<20	younger	1	3	0		0	0			0	2		0		2	1			0	1	1	1	2	1	0	1		0	2	1	1	1	1	2	0	1	1	0	0	0	2	1	2	2	it is easy to test	you will have self-esteem	2
333	21	20-24	younger	0	3	1	18	1	0	1	0	1	2	0		1		1	1	0	0	1		1	2	1	0	1		1	0	1	1	1	1	1	1	0	1	0	0	1	1	1	0	1	to be sure that I don't have HIV/AIDS	being sure about your status	1
335	26	25-29	older	1	3	0	15	0	1	0	0	1	1		0		1	0	0			1		1	2	1	0	1		2	2	1	1	1	1			1		1	2	0	2	0	1	1	it is acurate	to know my status	1
336	23	20-24	younger	0	4	1	17	1	1	1	0	0	0	0		1		0	0			1	0	1	2	3	0	1		0	0	1	1	1	1	0	1	0	2	2	0	0	1	1	0	0	to know status	to know my status	1
337	21	20-24	younger	1	3	1	17	0	0	0		0	0		0		1	0	0			1	1	0	1				2	0	2	1	1	1	1	0	0	1	0	2	2	2	2	1	1	1		to know my status	0
338	23	20-24	younger	0	4	1	18	1	1	1	0	0	2	0		2		1	1	1	0	1	1	1	2	1	3	1		1	0	1	1	1	1	1	1	1	1	1	1	1	2	1	1	1	to do things bravely due to self trust	it is private	1
339	24	20-24	younger	0	3	1	16	1	2	1	0	0	0	1		1		1	1	0		1	1	1	2	1	1	1		0	0	1	1	1	0	1	1	0	1	1	1	1	1	1	1	1	it is confidetial	it is private	1
340	22	20-24	younger	0	3	1	18	1	0	1	1	0	1	0		1		1	1	0	1	1	0	1	2	1	0	1		0	2	1	1	1	2	1	1	0	1	0	1	1	2	1	2	1	it is confidetial	it is private	1
341	22	20-24	younger	0	4	1	17	1	0	1	0	0	2	0		1		0	0			1	1	0	1				3	0	2	1	1	1	0	0	1	0	1	1	1	1	1	1	2	2	to know status	to know my status	1
342	22	20-24	younger	1	4	1	16	0	0	1	1	0	2		0		2	0	0			1		0	1				3	0	2	1	1	1	2	0	2	0	1	1	0	2	2	1	1	2	to know status	it saves time	0
343	20	20-24	younger	0	4	1	16	1	1	1	0	0	1	1		0		1	1	2	0	1	1	1	2	3	0	1		1	2	1	1	1	2	1	1	0	1	2	2	1	1	1	2	2	it is confidetial	to know my status	1
344	22	20-24	younger	0	2	0		0		0		0	1	0		2		0	0					1	2	1	0	1		0	0	2	1	1	1	1	2	1	0	2	2	2	2	2	1	0			1
345	25	25-29	older	1	2	1	17	1	1	1	1	1	2		0		1	1	1	0	0	1	1	1	2	1	0	1		1	0	1	1	1	1	1	1	0	1	0	0	2	1	1	2	2	it is confidetial	every one will test and have the test kits	1
346	19	<20	younger	1	2	1	18	0	2	1	0	0	2		1		1	1	1	2	0	1	0	0	1				5	0	2	1	1	1	1	0	0	0	1	1	1	0	2	1	1	1	being scared of going to the clinic	testing with your partner	1
347	20	20-24	younger	1	2	1	15	1	2	1	1	0	0		0		0	1	1	2	0	1	1	0	1				4	0	0	1	1	1	0	0	0	1	1	1	1	1	1	1	0	1	it is confidetial	to know my status	1
348	21	20-24	younger	0	2	1	15	1	0	1	0	0	2	1		1		1	1	1	0	2	2	1	2	0	1	1		1	0	1	1	1	2	1	1	1	1	1	0	0	2	1	2	2	it is confidetial	stigma	1
350	18	<20	younger	0	2	0		1	0			0	0	0		0		0	0					0	1				0	0	2	1	1	1	1	0	1	0	1	1	0	2	1	1	1	1	to know status	to know my status	1
351	35	≥30	older	0	2	1	20	1	0	1	0	0	0	1		1		1	0			1	1	1	2	2	3	2		0	2	1	1	1	1	1	1	0	1	0	0	0	2	1	2	1	it is safe and easy to do	to know my status	1
352	26	25-29	older	0	2	1	18	0	0	1	1	1	0	1		0		1	1	1	2	1	1	1	2	1	1	1		2	0	1	1	1	1	1	0	0	1	1	1	0	1	0	0	1	it is comfortable	to know my status	1
353	19	<20	younger	0	2			1	1	1	1	0	2	0		0		0	0			2	2	1	2	0	0	0					1	1	1	1		1	0	1	1	2	2	2	2	1	clinic is better	a lot of trust	1
354	18	<20	younger	0	2	0	16	1	0	1	1	0	0	0		1		1	0			1	1	0	1				4	0	0	1	1	1	1	0	2	0	1	1	1	2	1	1	1	1		to know my status	1
355	21	20-24	younger	0	2	1	19	0	0	1	0	0	2	0		1		1	0			0	0	0	1				2	0	2	2	1	1	1	1	1	1	0	0	1	1	0	1	0	0			1
356	18	<20	younger	1	2	1	12	1	2	1	1	0	2		0		0	1	1			0	0	0	1				5	2	2	2	0	0	2	1	1	1	2	2	2	2	2	2	2	2		to know my status	2
357	20	20-24	younger	1	1	1	15	1	1	1	0	1	1		1		1	0	0			1	1	0	1				3	0	2	2	2	0	0	1	2	1	1	2	2	2	2	2	2	2		to know my status	2
358	22	20-24	younger	0	4	1	16	1	2	1	1	0	0	1		0		1	1	2	4	1	0	1	2	1	1	1		2	0	0	1	1	1	0	0	0	2	0	0	2	1	1	0	2	it is confidetial	it is private	0
359	21	20-24	younger	0	4	1	17	1	0	1	1	0	0	1		2		0	0			1	1	1	2	3	0	1		0	2	1	2	0	1	1	1	0	1	0	0	1	1	1	1	1	it is confidetial	to know my status	1
360	23	20-24	younger	0	4	1	17	1	1	1	1	0	1	1		0		1	1	0	3	1	1	1	2	3	0	1		0	2	1	1	1	1	0	0	0	1	1	1	2	0	1	1	1	you can test anytime	to know my status	1
361	22	20-24	younger	1	4	1	19	0		1	1	0	0		0		2	1	0			1	1	0	1				4	0	2	1	1	1	1	0	0	1	1	1	1	0	2	1	2	1	to know status	it saves time	1
362	22	20-24	younger	1	4	1	16	1	0	1	0	0	0		0		1	1	1			1	2	1	2	0	4	0		0	0	1	1	1	2	1	1	0	0	2	2	2	2	2	1	1	not ready to test	its not neccesary	1
363	23	20-24	younger	0	1	1	17	1	0	0		0	2	0		1		1	1	0	1	1	1	1	2	1	0	1		1	0	1	1	1	1	1	1	1	1	1	0	0	2	1	0	2		to know my status	1
364	22	20-24	younger	0	4	0		0	0	0		0	0	0		2		0	0					1	2	3	0	1		1	0	1	1	1	1	2	0	1	1	1	1	1	1	1	1	1	to know status	its easy to use and you will know your status	2
365	23	20-24	younger	0	4	1	21	1	0	1	1	0	2	0		0		1	0			1	1	1	2	3	0	1		1	0	1	1	1	1	1	1	1	1	0	0	0	2	1	1	1	to know status	it saves time	1
366	22	20-24	younger	1	4	1	17	0	1	1	1	0	0		1		0	0	0			0	1	0	1				4	0	0	1	1	1	0	1	0	0	1	0	0	1	2	2	0	2	the ability to test your partneron the spot before having unsafe sex	it saves time	1
367	20	20-24	younger	0	2	1	19	1	0	1	1	0	2	0		0		1	0			1	1	1	2	1	0	1		0	2	1	1	1	1	1	1	0	1	1	1	2	2	1	2	1	to know status	to know my status	1
368	22	20-24	younger	0	2	1	19	1	0	0	1	0	0	0		0		1	0			1	1	1	2	3	0	1		0	0	1	1	1	1	1	1	1	1	0	1	1	1	1	1	1	it is fast	to know my status	1
369	21	20-24	younger	1	2	1	16	1	0	0		0	2		0		1	1	0			1	1	0	1				6	0	2	1	1	1	1	0	1	0	1	1	1	2	2	1	1	1	it will keep me nad my partner healthy and safe	to know my status	1
370	21	20-24	younger	1	2	1	11	1	0	1	0	0	0		0		2	0	0			1	1	0	1				1	0	2	2	1	1	2	1	1	0	2	2	2	2	2	2	2	2			2
371	24	20-24	younger	1	2	1	15	1	2	1	1	0	2		1		1	0	0			1	2	0	1				1	0	0	1	1	1	0	1	1	1	0	1	1	2	2	0	0	0	not sure	it is private	0
372	24	20-24	younger	1	2	1		0				0	0				2	1	0			1	2	1	2	1	0	1		1	0	1	1	1	1	1	1	0	1	0	1	1	0	1	1	1	it is confidetial	it is private	1
373	26	25-29	older	1	2	1	16	1	0	1	1	0	1		0		1	1	0			1	1	1	2	0	0	1		0	2	1	1	1	0	1	0	1	1	1	1	1	2	2	2	2	it is confidetial	I can get treatment if I am positive	2
374	23	20-24	younger	0	4	0	16	1	0	1	1	0	2	0		1		1	1	1	0	1	0	1	2	3	0	1		0	2	1	1	1	1	1	1	0	1	0	0	1	1	1	1	1	it is confidetial	it is private	1
375	24	20-24	younger	0	4	1	21	1	0	0	1	0	1	0		1		1	1	2	0	1	2	1	2	3	0	1		1	0	1	1	1	1	1	1	0	1	2	1	1	1	1	1	1	I can test anytime	to know my status	1
376	21	20-24	younger	0	4	0	21	1		0	1	1	2	0		0		1	0			1	2	1	2	1	0	1		1	0	1	1	1	1	1	1	1	1	1	0	0	2	1	1	1	to know status	it is private	1
377	24	20-24	younger	0	2	0		0	0	0	1	0	2	0		2		1	1	0	1	0	1	1	2	0	0	0		0	0	2	1	1	1	1	1	1	1	1	1	1	1	1	1	1		its good	1
378	19	<20	younger	0	2	1	17	1	0	1	1	0	2	1		0		1	1	1	0	1	1	1	2	1	0	1		0	2	1	1	1	1	1	1	0	1	1	1	2	2	1	1	1	to know status	it saves time	1
379	22	20-24	younger	0	3	1	19	1	0	1	0	0	0	1		1		1	0			1	1	1	2	1	1	1		0	2	1	1	1	2	1	1	0	1	1	2	1	2	1	2	1	to know status	to know my status	1
380	22	20-24	younger	0	3	1	20	1	0	1	0	1	2	0		2		1	0			1	1	1	2	1	0	0		1	0	1	1	1	0	1	1	1	0	0	0	2	2	0	0	2		to know my status	0
382	19	<20	younger	1	3	1	16	1	0	1	1	0	2		0		0	0	1	2	3	1	1	1	2	3	0	1		2	2	1	1	1	1	0	1	1	1	1	1	1	2	1	1	1	to know status	it saves time	1
383	21	20-24	younger	1	1	0		0	0			0	2		0		2	1	0					1	2	3	0	1		1	2	1	2	0	1	2	1	0	2	2	2	2	2	2	2	2	it is easy to test	it is private	1
384	23	20-24	younger	0	2	0		1	0	0		1	0	0		2		1	0					1	2	1	0	0		0	0	0	1	1	1	2	2	1	1	1	1	2	2	1	0	1		to know my status	1
385	22	20-24	younger	1	2	0		0		0		0	2				2	0	0					1	2	1	0	0		0	0	2	1	1	0	2	2		2	2	2	2	2	1	2	2	to know status	to know my status	0
386	23	20-24	younger	1	2	1	17	1	0	1	1	0	2		0		2	1	0			2	2	1	2	0	3	0		0	0	2	1	1	0	1	2	0	2	2	0	2	0	2	0	0			0
387	23	20-24	younger	1	2	0		0		0		0	2		0		2	0	0					0	1				0	0	2	1	1	1	1	2	1	1	1	1	1	2	2	1	1	2			1
388	24	20-24	younger	1	2	1	12	1	2	0	1	1	2		1		2	0	1			2	2	0	1				5	0		2	1	1		1	2	1	1	2	0	1	0	1	2	0			0
389	19	<20	younger	1	2	1	16	1	1	1	1	0	2		0		2	1	0			1	2	0	1				1	1	0	1	2	0	1	0	1	1	1	2	1	1	1	2	0	0	it is confidetial	to know my status	1
391	19	<20	younger	0	4	0		1	0			0	0	0		0		1	0			1	1	0	1				0	1	2	1	0	0	1	0	1	0	1	1	1	1	1	1	1	1	I will test myself	to know my status	1
392	24	20-24	younger	0	4	1	17	1	0	1	1	1	0	1		2		1	1	2	0	0	1	1	2	1	1	1		0	0	1	1	1	1	1	1	0	1	1	1	2	1	1	2	2	it is easy	I can test anytime	1
393	20	20-24	younger	0	4	0		1	0			0	0	0		0		0	0			1	1	0	1				0	0	2	1	1	1	2	0	1	1	1	1	1	1	1	1	1	1	my partner will motivate me	it is private	1
394	20	20-24	younger	0	4	1	14	1	0	1	1	1	1	1		1		0	1	2		1	1	1	2	1	1	1		0	2	1	1	1	0	0	1	0	1	2	2	1	1	1	0	1	it is confidetial	it is private	1
395	19	<20	younger	0	4	1	17	1	0	1	0	0	2	0		1		1	0			1	1	0	1				3	0	2	1	1	1	0	1	1	0	1	2	2	0	2	1	2	2	it is confidetial	it is private	1
396	24	20-24	younger	0	4	1	16	1	2			0	2	1		1		1	1	1	2	1		1	2	1	0	2		1	0	2	1	1	1	1	1	1	1	1	1	1	2	0	0	2	to know status	it is private	1
397	20	20-24	younger	1	4	1		0	2	1	1	0	1		0		2	1	1			1	0	0	1											0	0	0	0	1	1	2	2	2	2	2	my partner will motivate me	to know my status	1
398	20	20-24	younger	1	4	1		1	2	1	1	0	0		0		1	1	1			1	0	1	2	1	0	1		0	0	1	1	1	2	1	1	0	1	1	2	2	0	1	0	1	I will test myself	to know my status	1
399	19	<20	younger	1	4	1	18	1	0	1	1	1	0		0		2	1	0			1	0	1	2	3	0	1		0	2	1	1	1	1	1	1	0	1	2	1	1	1	1	1	1	it is confidetial	to know my status	1
400	22	20-24	younger	1	1	1		1	0	1	1	0	0		0		0	1	1	2	4	1	1	1	2	0	2	1		0	2	1	1	1	0	0	0	1	1	0	0	1	1	1	1	1	it is easy	you can test your partner and you	1
1	23	20-24	younger	0	4	1	17	1	0	1	0	0	0	1		1		1	1	2	0	1	0	1	2	0	1	1		0	0	1	1	1	2	1	1	0	1	0	0	2	2	1	1	1	Privacy	To k0w my status	1
2	21	20-24	younger	0	4	1	16	1	0	1	0	0	0	1		1		1	1	1	0	0	0	1	2	1	0	1		0		1	1	1	1	1	1	1	0	0	2	2	2	1	1	1		Privacy	1
3	24	20-24	younger	1	3	1	14	1	2	1	1	1	0		1		1	1	0			1	0	1	2	1	3	1		0	1	1	1	1	1	1	1	1	1	1	1	0	2	1	1	1	Privacy		1
4	24	20-24	younger	1	3	1	18	1	1	1	0	0	1											0	1		4			1		1	1	1	2	0	0	0	1	1	1	2	2	1	2	1			1
5	20	20-24	younger	0		1	18		0	1	1	1	0	0		2		1	1			1	0	1	2	1	0	2		0	1	1	1	1			1	1	1	1	1	2	2	1	1	1			1
6	21	20-24	younger	0	3	1	20	1	0	1	1	0		0				1					1	1	2	3	0	1		2	1	1	1	1	1	1	1	0	1	0	0	0	2	1	1	1	To be heathy	Privacy	1
7	24	20-24	younger	0	3	1	17	1	1	1	1	1	1	0		1		1	0			1	2	1	2	1	0	1		0	2	1	1	1	0	1	1	1	1	1	1	2	2	1	1	1			1
8	19	<20	younger	1	2	1	14	1	1	1	1	0	0		0		0	1	0		0	1	0	1	2	0	0	1		0	1	1	1	1	1	1	1	1	1	1	1	1	1	1	2	1	To k0w my status	To k0w my status	0
9	20	20-24	younger	1		1	17	0		1	1	0	2		0		2					1	2	1	2				1	0	0	1	1	1	0			1	1	1	1	1	1	1	1	1			1
10	18	<20	younger	1		1	16	1	1	1	1	0	2		0		2	0	0		1	2	1	0	1				1	0	2	2	2	0		0	0	0	1	0	2	2	2	1	1	1	To k0w my status	Privacy	1
11	20	20-24	younger	1		1		1	0	1	1	0	0		0		1	0	0			1	2	1	2	1	0	1	0	1	0	1	0	0	1	1	1	1	1	1	1	1	1	1	1	1			1
12	19	<20	younger	0	2	1	15	1	1	1	1	0	0	0		1		1	1	0	0	1	1	1	2		0	2		1	0	1	1	1	2	1	1	0	1	0	0	2	1	1	1	1		To k0w my status	1
13	18	<20	younger	1	2		15	1	1	1	1	0	0		0		0	0	0			2	1	1	2	1	4	1		1	1	1	1	1	1	1	0	0	1	1	1	2	1	1	1	1		To k0w my status	1
14	21	20-24	younger	1	3	1	14	1	2	1	0	0	2		1		1	1	0		1	0	2	1	2	3	0	1		0			1	1	1	1	1	0	1	1	0	1	1	1	1	1			1
15	21	20-24	younger	0	4	1	16	1	2	1	0	1	0	1		1		1	0			1	0	0	1				1	0	0	1	0	0	2	0	1	1	1	2	2	1	1	1	1	1	Privacy		1
16	23	20-24	younger	0	4	1	17	1	0	1	1	0	0	1		1		1	1	1	0	1	0	1	2	1	0	1		2	2	1	1	1	1	1	1	1	1	1	2	2	2	1	1	1	Ack0wledgement of my status	Secrecy	1
17	23	20-24	younger	0	2	1	20	1	0	0	1			1				0	0				2	1	2	1	4	1		1		1	1	1		1	1	1	1	1	1	2	2	1	2	1			1
18	22	20-24	younger	1	4	1	18	1	2	1	1	0	0		0		1	1	0					0	1				1	0	2	2	1	1	0	0	1	0	1	2	2	2	0	1	2	1	Privacy	0 one will k0w my results	1
19	18	<20	younger	0	2	1	18	1	0	1	0	0	2	0		1		1	1	0	0	1	1	1	2	1	3	1		0	1	1	1	1	1	1	1	0	1	0	0	1	1	1	1	1	To k0w my status	To k0w my status	1
20	22	20-24	younger	0	2	1	16	1	0	1	1	0	2	1				1	1	2		1	0	1	2	1	0	0		0	1	1	1	1	2	0	0	1	1	2	2	2	0	2	1	1		To k0w my status	0
21	20	20-24	younger	1	2	1	16	1	2	1	0	0	2		0		2	0	0			1	2	0	1							1	1	1	0	0	2	1	1	2	2	0	2	1	1	1	Privacy		1
22	24	20-24	younger	1		1	14	1	1	1	1	0	2		1		2	0	0			1	1	1	2	1	0	1		0	1	1	1	1	1	1	1	1	1	1	1	2	1	1	2	1			1
23	24	20-24	younger	1	4	1	18	1	1	1	1	1	2		0		1	1	0			1	2	0	1					0	0	1	1	1	1	0	1	0	1	1	1	1	1	1	1	1		to k0w my status	0
24	24	20-24	younger	1	4	1	16	1	2	1	1	0	2		1		0	1	1			1		0	1				3	1	1	1	0	0	2	1	1	1	0	0	0	2	2	0	2	1		Privacy	0
25	23	20-24	younger	0	4	1	20	1	0	1	1	0	0	1		0		0	1	0	0	1	1	1	2	1	0	0		0		1	1	1	2	1	1	1	2	1		1	0	2	1	1			1
26	25	25-29	older	0	4	1	19	0				0	0	1		0		0	1	0	1	1	1	1	2	2	0	1		2	1	1	1	1	1	0	2	1	1	2	2	1					Privacy
27	23	20-24	younger	1	4	1	11			1	1	0	2		0		2	0	0		3	1	2	0	1				6	0	0	1	1	1	2	1	2	1	1	0	0	0	2	1	1	1		To k0w my status	0
28	19	<20	younger	0	2	1	17	1	0	1	1	0	2	0		0		1	0		0	1	0	1	2	2	0	1		0	1	1	1	1	0	1	1	1	1	1	1	2	1	1	0	1		To k0w my status	1
29	21	20-24	younger	0		1	19	1	0	1	1	0	2	0		0		1	1	0	3	1	1	1	2	1	0	1		0	1	1	1	1	1	1	1	0	1	1	1	1	1	1	1	1			1
30	22	20-24	younger	0	3	1	21	1	0	0			2	0		0		1	0			1	2	0	1				5	1	2	1	1	1	1	1	1	0	1	1	1	1	1	1	1	1			1
31	25	25-29	older	0	3	1	21	1	0	1	0	0	2	1		1		1	0			1	1	1	2	1	1	1			1	1	1	1	1	1	1	1	1	1	2	2	0	1	2	1	To k0w my status		1
32	21	20-24	younger	0	3	0	19	1	0	0	1	0	0	0		2		1	1			1	1	0	1				0	0	2	1	1	1	2	1	1	0	1	2	2	2	2	1	2	1		To k0w my status	1
33	21	20-24	younger	0	3	1	18	1	1	1	1	0	0	0		0		1	0			1	2	1	2	1	0	1		0		1	1	1	1	1	1	0	1	1	1	0	0	1	1	1			1
34	21	20-24	younger	0		1	18	1	0	1	1	0	2	1		1		1	1	1	0	1	2	1	2	1	0	1		1	1	1	1	1	1	1	1	0	1	0	0	2	1	1	1	1	0 one will k0w my status	0 one will k0w my results	1
35	18	<20	younger	1	2	1	17	0	0		0	0	0		0		0	1				1	0	1	2	2	4	1		0	1	1	1	1	0	2	0	1	0	1	1	2	1	2	1	1		To k0w my status	2
36	34	≥30	older	1	2	1	16	0	0	1	1	0	0		1		1	1	1	0	0	1	1	1	2	3	0	1		2	1	1	1	1	1	1	0	1	1	1	1	2	0	0	1	1			1
37	18	<20	younger	1	2	1	16	1	2	1	1	0	2		0		2	1	1	0		1	1	0	1				1	1	0	1	0	0	1	1	1	1	0	0	0	2	1	0	1	1	because if im alone ill deal with my status	k0wing my status	1
38	18	<20	younger	1	2	0		1	0			0	2		0		2	0	0			2	2	1	2	0	4	2		1	2	1	0	0		1	1	1	1	1	0	2	2	1	1	1	illness are a lot these days	Quick,easy and safe	1
39	21	20-24	younger	1	3	1	14	0	2	1	1	0	2		0		2	1	0			1	1	1	2	1	0	1		1	2	1	0	0	1	0	1	0	2	2	2	2	0	2	1	1	self testing can lick,id rather go to clinics and hospitals	its private	1
40	20	20-24	younger	1	3	1	13	1	2	1	0	1	0		1		0	1	1			1	1	1	2	1	0	1	2	0	0	1	1	1	1	1	1	1	1	0	1	1	1	0	0	0	because I k0w that is valid	to k0w my status	1
41	25	25-29	older	1	4	1	21		1	1	0	0	0		0		1	1	1		0	1	2	0	1				1	0	1	1	1	1	1	1	1	1	2	1	2	2	1	1	1	1	HIV self testing is dangerous since there is 0 one to comfort you if you are positive	more suicide due to results of shocking	1
42				1		1	13	1	2	1	1	1	2		0		2	1	0			1	2	1	2	2	0	1		0		1	1	1	2	1	1	1	1	1
43	24	20-24	younger	0	2	1	19	1	0	1	1	0	1	1		2		1	0			1	1	1	2	1	0	1		0	1	0	1	1	1	1	0	0	1	1	1	1	1	1	1	1	I will be at home with my family unlike at the clinic	to k0w my status and where I stand	1
44	19	<20	younger	0	2	1	15	1	2	1	1	0	0	0		2		0	0			1	2	1	2	1	0	1		2	0	1	1	1	1	1	2	1	0	1	1	2	2	2	1	1	k0wing my status	k0wing your status is very important	1
45	22	20-24	younger	0	2	1	18	1	0	1	1	0	0	1		0		0	0			1	1	1	2	0	1	1		0	1	1	1	1	1	1	1	0	1	2	2	1	1	1	1	1	ill test myself and get the results same time,than go to a testing service its scary a,want to see the results alone	people will like self testing than going to the doctors,clinics	1
46	24	20-24	younger	0	3	1	15	0	1	1	1	1	0	1		1		0	1			1	2	1	2	1	0	1		0	0	1	1	1	1	2	1	1	1	0	0	2	2	0	2	1	having multiple sexual partners could be scared to go the clinic	you will be the first to k0w about your HIV status	1
47	24	20-24	younger	0	2		18			0		0	1	0		1		1	1	2	0	2	2	1	2	3	0		5	0	2	1	1	1	2	2	1	0	1	0	2	2	2	1	2	2	1		1
48	28	25-29	older	0	3	1	15	1	0	1	0	0	1	1		2		1	0			1	1	1	2	2	1	1		0	0	1	1	1	1	1	1	1	1	1	1	1	1	1	2	1		to k0w your status well	1
49	23	20-24	younger	0	3	1	19	1	0	1	1	0		1		2		0	0			1	2	1	2	2	0	1		1	1	1	1	1	1	1	1	1	1	1	1	2	1	1	0	0	traditional are 0t safe and sure	to k0w my status alone without anyone	1
50	27	25-29	older	0	2	0	18	1	0	0	0	1	2	1		1		1	0			2	2	1	2		0	1		1	0	2	1	1	2		2	1	1	1	1	1	1	0	1	1	to make sure I don’t have HIV	to k0w my status	1
51	19	<20	younger	0	3	1	18	1	0	1	1	1	2	0		1		1	0			1	0	1	2	1	0	1		2	2	1	1	1	1	1	1	1	1	0	2	2	1	1	2	1	because that wont help me wiyh 0thing I will just get sick even more	to k0w my status	1
52	21	20-24	younger	0	3	1	19	1	0	1	1	0	2	0		1		1	1		0	1	2	1	2	2	0	1	4	1	0	1	1	1	1	1	1	0	1	0	0	2	2	1	0	0	self testing is private	k0wing my status	1
53	21	20-24	younger	0		1	18	1	0	1	1	1	1	1		0		1	1	0	0	1	0	1	2	1	1	0		0	2	1	1	1	0	0	0	1	1	1	1	2	0	1	2	1		truth	1
54	22	20-24	younger	0		0	20	1	0			0	2	0		2		0	1	0	0	1	1	1	2	1	0	1		0	2	1	1	1	1	1		0	1	1	1	2	2	1	1	1			1
55	24	20-24	younger	0	3	1	17	1	0	1	1	0	0	0		0		1	1	0	0	1	2	1	2	3	0	1		1	0	1	1	1	1	1	1	0	1	1	0	2	1	1	1	1	Privacy, some people are afraid to k0w their status thinking people k0w	being able to face the results alone and accept alone	1
56	21	20-24	younger	0	2	1	17	1	0	1	1	0	2	1		2		1	1	2				1	2	3	0	1		1	2	1	0	0	1	1	1	0	1	0	0	2	1	1	1	1	I don’t trust traditional services	I can make my partner to test	1
57	21	20-24	younger	0	2	1	18	1	0	0	1	0	2	0		2		1	1			1	2	1	2	1	0	1		1	1	1	0	0	1	1	1	1	1	1	1	1	1	1	1	1			1
58	20	20-24	younger	0	2	1	18	1	0	0	1	0	2	0		2		1	1	1	0	1	1	1	2	1	0	1		0	1	1	1	1	1	1	1	0	1	1	1	0	1	2	1	0	because I will k0w my status alone it is private	to k0w my status	1
59	27	25-29	older	0	2	1	16		0	1	0	0	0	1		2		1	1	2	0	0	0	1	2	1	0	1		0		1	0	0		1		0	1	2	1	2	2	0	2	2		I will k0w my status	1
60	23	20-24	younger	0	2	0	19	1	0	0	1	0	0	1		1		1	0			1	1	1	2	1	0	1		1	2	1	1	1	2	1	1	1	1	1	1	1	2	0	2	1	self testing is fine cause I will the first person to k0w my results	we will k0w our status all of us	1
61	25	25-29	older	0		1	21	1	0	1	0	0		1		1		1	0			1	2	1	2	1	0		2			2	1	1	1	1	1	1	1	1	1			1				to k0w your status	1
62	18	<20	younger	0	2	0	17	1	1	0	1	0	2	0		2		1	1		1	1	1	1	2	1	0	1	2	1	1	1	1	1	1	1	1	1	1	1	1	1	1	1	1		traditional HIV testing service are 0t right	youg people like having sex with adults	1
63	21	20-24	younger	0	3	1	18	1	2	1	0	0	0	1		0		1	0	0		1	2	0	1				2	0	1	1	0	0	2	0	2	0	0	0	0	2	2	0	2	2			2
64	18	<20	younger	0			16	1	0	0		0	2	0		1		1	0				2	0	1				0	1	2	1	1	1	1	1	1	0	1	2	2	1	2	1	1	1	because I want to be the first person to k0w	it is more comfortable	1
65	23	20-24	younger	0	3	1	20	1	0	1	1	0	1	0		1		1	1	1	0	1	2	1	2	3	0	1		1	1	1	1	1	1	1	1	1	0	2	2	2	2	0	2	2	0thing motivates me I don’t trust them	0	2
66	34	≥30	older	0	3	1	19	1	0	1	0	0	2	1		2		0	0	0		2	2	1	2	2	1	1		1	1	1	1	1	1	1	2			1	1	2	0	1	1	1	0thing motivates me	0
67	21	20-24	younger	0		0	17	1	1	0	1	0	0	0		0		1	0			1	2	0	1				3	0	2	1	1	1	2	0	0	1	1	1	0	2	2	1	1	2	to get tested every year	to k0w your status	1
68	18	<20	younger	0	3	1	16	1	0	1	0	0	0	1		1		1	1			1	0	1	2	1	1	1		0	2	1	1	1	1	1	1	0	1	1	2	2	2	1	2	1	because its private	to k0w your status secretly	1
69	24	20-24	younger	0		1	19	1	0	1	1	0		0				1	1	2	0	1	1	1	2	3	0	1	5	2	1	1	1	1	1	1		0	1	1	1	1	1	1	2	1	it helps a lot and its easy to k0w my status fast and get help fast if its necessary	k0wing my status secretively alone at home	1
70	24	20-24	younger	0	3	1	15	1	0	1	0	0		1		1		1	1	2	0	1	1	1	2	1	0	1	5	1	1	1	1	1	1	1	1	1	1	1	1	1	1	1	1	1	to get better ,live longer,understand how you can take care of your body	to k0w your status	1
71	22	20-24	younger	0	4	1	21	0		0	1	1	0	0		0		1				1	1	1	2	1	0	1		0	1	1	1	1		2	1	0	1	0	1	0	1	0	1	1	I would take the traditional way because its free		1
72	20	20-24	younger	1	2	0	14	0	1		1	0	2		0		0	1	0			1	0	0	1			0	0	0	2	1	1	1	1	1	0	0	1	2	2	1	1	1	2	1		Goog	1
73	24	20-24	younger	0	3	1	18	1	0	1	1	0	1	1		1		1	1			1	1	1	2	1	0	1		0	2	1	1	1	1	1	1	1	0		1	2	1	1	1	1			1
74	23	20-24	younger	0	3	1	16	1	0	1	1		1	1		0		1	1	1	0	1	1	1	2	1	0	1		1	1	1	1	1	1	0	1	0	1	1	0	1	1	1	1	1			1
75	27	25-29	older	0	3	1	18	1	0	1	0	1	0	1		1		1	1		0	1	2	1	2	1	0	1		0	1	1	0	0		0	0	1	1	1	1	1	1	1	1	1			1
76	22	20-24	younger	0	3							0	1	0				0	0			1	2	1	2	2	0	1	2			1	1	1	0	0	1	1	1	1	1	1			0	0			1
77	22	20-24	younger	0	3	1	18	1	1	1	1	1	2	0		0		1	1	0	1	1	2	1	2		0	1		1	2	1	1	1	1	1	1	0	1	1	1	1	2	1	1	1		TO K0W MY STATUS	1
78	23	20-24	younger	0	3	1		1	0	1	1	0	0	1		1		1	1	0	3	1	0	1	2	1	0	1		1	1	1	1	1	1	1	1	0	1	1	1	1	2	1	1	1	Privacy	0 QUEUE	1
80	19	<20	younger	0	3	1	17	1	1	1	1	0	1	0		1		0	0			1	0	1	2	1	0	1		0	1	1	1	1	0	0	1	0	1	0	0	2	1	2	1	1	k0wing my status all the time	you wont have to travel or stand in quees to get tested	1
81	20	20-24	younger	0		0	17	1	1	1	1	0	2	0		2		0				1	2	1	2	1	0	1		0	2	1	1	1	1	1	2	0	0	0	0	0	0	0	2	2	privacy	privacy	0
82	21	20-24	younger	0		1	16	1	0	1	1	0	0	0			2	1	1	2	2	1	0	1	2	2	0	1		0	2	1	1	1	1	0	0	0	2	0	0	2	0	1	1	1	because it will only be me alone		1
83	21	20-24	younger	0	4	1	16	1	1	0		1	2	1		0		1	0			0	1	1	2	2	0	1		0	1	1	1	1	1	1	1	0	1	0	0	2	1	1	1	1	I would like to k0w my status first	to k0w,to prevent from sleeping with HIV negative people so I can0t infect them with HIV	1
84	21	20-24	younger	0		1	19	1	0	1	1	0	0	1		0		1	0			1	0	1	2	1	1	1	2	0	1	1	1	1	1	1	0	0	1	2	2	2	2	1	2	1	for privacy	to reduce death	1
85	22	20-24	younger	1	3	1	16	1	1	1	1	0	0		0		2	0	0			1	1	1	2	2	0	1		0	0	1	1	1	0	0	1	1	1	0	1	1	1	1	1	1	more private	convenience and privacy	1
86	23	20-24	younger	1	3	1	15	1	1	1	1	0	0		0		0	1	0			1	1	0	1				1	0	2	2	1	1	2	0	1	0	1	1	1	1	2	1	2	1	because I want to be the first person to k0w	I would keep it to myself	1
87	23	20-24	younger	0	3	1	19	1	0	1	0	0	2	1		2		0	0			0	0	1	2	1	0	1		0	2	0	1	1	1	1	1	0	1	0	0	2	1	1	2	1		sometimes you don’t want anyone to k0w even a doctor,so is best to do it	1
88	24	20-24	younger	0	4	1	18	1	2	1	1	0	0	0		0		1	0			1	0						6	0	2	1	1	1	1	0	0	0	2	1	2	2	1	2	2	1	cause 0 one will k0w my status	k0wing my status	1
89	24	20-24	younger	1	4	1	11	0	0	0	1	0	1		0		0	1	0			1	1	0	1				4	2	2	1	1	1	2	2	1	0	1	1		1	2	1	1	1	I will be motivated by the conditions that I am in and also my partner	there wont be long quees at the testing centres and it will be confidential	1
90	20	20-24	younger	0	4	0		1	0	1		1	0	1		2		0	1			2	2	1	2	2	2	1	1	0	0	0			0	2	1	0	2	2	2	2	1	0	2	2			0
91	22	20-24	younger	1	2	1	15		2	1	0	0	2		0		2	1	0			2	2	1	2	2	2	2	3	0	1	1	2	0	1	1	1	1	1	1	1	1	2	1	2	2			1
92	19	<20	younger	1	3	1	17	1	0	1	1	0	2		0		1	1	1	0	0	1	0	1	2	3	0	1		1	1	1	1	1	1	0	1	0	1	1	1	1	1	1	1	1	doing it secretely where you take your time	you can test yourself in your own time 0 need for quees	1
93	18	<20	younger	1		1	16	1	1	1	1	0	2		1		1	1	0	1	0	1	1	1	2	2	0	0	1	0	2	1	1	1	2	1	1	1	1	1	1	2	2	1	1	1	because at the end ill be k0wing my status	k0wing my status	1
95	22	20-24	younger	0	3	1	15	0	2	1	1	0	2	0		2		1	0				2	1	2	1	1	0		0	1	1	1	1	2	0	1	0	1	0	0	0	1	1	1	1	Its safe and you will feel more comfortable	it will begood cause your status will be k0wn by you	1
96	24	20-24	younger	0	3	1	18	1	1	1	0	0	2	1		0		1	1		0	0	0	1	2	1	0	1		0	1	2	1	1	1	1	1	1	1	1	1	1	1	1	0	1	simply maybe I don’t want people to k0w my status	if you don’t want people to k0w your status use it	1
97	19	<20	younger	0	2	1	18	1	0	1	0	0		0		1		1	1	1	0	1	1	1	2	3	0	1		0	1	1	1	1	1	1	1	1	1	0	2	0	2	1	2	2	it will be confidentialto me	k0wing your status by yourself	1
98	26	25-29	older	0	2					1	1	0	2	0		2		0	0			2	2	0	1				0	1	0	1	1	1	1	1	1	1	1	1	1	0	2	1	2	2			1
99	22	20-24	younger	0	2	1	17	1	1	1	0	0	0	1		0		1	1	1	0	1	1	1	2	2	3	1		2	2	1	1	1	1	1	1	0	1	1	1		2	1	2	2	I want my status to be confidential	to k0w your status	1
100	18	<20	younger	0		1	18	1	0	0		1	2	0		2		0	0			2	2	0	1	3	0	2	1	0	0	2	2	0	1	1	2	1	0	2	2	2	2		2	2	negative	0ne	2
101	20	20-24	younger	0	2		17	1	1	1	1	0	2	0		0		0	0			1	1	1	2	1	0	1		0	2	1	1	1	1	0	1	1	1	1	1	1	1	2	1	2			1
102	24	20-24	younger	0	2	1	18	1	0				2	1		2		1				1	2	1	2	1	1	1	2	0	0	0	1	1	1	1	1	1	0	2	2	2	2	2	1	2			1
103	20	20-24	younger	0		1	19	1	0	1	1	0	2	0		1		1	1	1	2	1	1	1	2		3	1		0		1	1	1	1	1	1	1	2	1	1	2	2	2	1	1	It doesn’t motivate me		1
104	21	20-24	younger	0		1	21	1	0	0		1	1	0		0		1	0			1	1	1	2	1	0	1	5	1	0	1	0	0		1	1	1		0	1	1	1		1	1			1
105	20	20-24	younger	0	4	0		0	0	0		0	0	0		0							2	1	2	3	0	1		0	2	1	1	1	2			1	2	0	0	1	2	2	0	1	It provides more privacy than people seeing you in the clinic	only me ill k0w and I don’t have to go to the clinic	2
106	21	20-24	younger	0	3	1	18	1	0	1	1	0	2	1		1		1	0			1	1	1	2	3	0	1		0	1	1	1	1	1	1	1	0	0	1	1	1	0	0	0	0	I will 0t take self testing cause I need someone to be there for me and encourage me	0ne	0
107	19	<20	younger	1	2	1	17	1	0	1	1	0	2		0		0	0	0			2	2	1	2	1	0	1		1	1	1	1	1	1	0	2	1	1	1	0	1	1	1	2	1	its private	its private	1
108	23	20-24	younger	0	2	1	16	1	0	0		0	1	1		0		1	1	2	0	1	0	1	2	1	0	1	5	0	1	2	1	1	1	1	1	0	1	1	2	2	2	1	1	1	what motivates me is HIV have treatment and traditional don't	It will benefit me to k0w my status	1
109	19	<20	younger	1	2	0	11	0	0		1	0	2		0		0	0	1		0	1	2	1	2	0	0	1	5	0	1	1	1	1	1	0	1	0	1	1	1	1	2	1		2	my favourite friend who had that disease	you will be sure of you status	1
110	20	20-24	younger	0	2	1	21	1	0	1	1	0	2	0		1		1	1			0	1	0	1	1	0	1	1	0	0	1	0	0	1	1	2	1	1	1	1	1	2	0	1	1			1
111	18	<20	younger	0	2	1	15	1	0	1	1	0	2	1		1		1	1			1	1	1	2	1	0	0	5	0	0	1	1	1	0	1	1	1	0	1	1	0	1	0	0	1	because it have lots of truth they won't be any disturbance	have a lot of truth	1
112	21	20-24	younger	1		1	17	1	0	0		0	0		0		2	1	1	1	0	1	2	0	1				2	1	1	1	1	1	1	0	0	1	1	1	1	1	1	1	1	1	I have to k0w my status		1
113	22	20-24	younger	0	2	1		1	0	1	1	0	0	0		1		0	0			1	0	0	1				5	0	2	2	1	1	1	0	1	0	1	1	2	1	2	1	2	1			1
114	22	20-24	younger	0	2	1	16	0	0	1		0	2	0		1		1	1	2	2	1	1	1	2	3	0	1		0	1	1	1	1	1	0	0	0	1	0	2	2	1	1	1	1	for me to take those result to the health facility	I am 0t going to stand in a quee for a long time	1
115	20	20-24	younger	0	2	0		0				0	2	1		1		1	0			2	2	1	2	2	1	1		0	2	1	1	1	1	1	1	1	1	1	1	1	2	1	2	2	my status will be for me	HIV negative	1
116	23	20-24	younger	0	2	0		0	0			0	2	0		2		1	1			2	2	1	2	2	0	1	1	0		1	0	0	1	1	1	1	1	0	1	2	2	1	2	2			1
117	20	20-24	younger	0		0		0	0	0	1	0	0	0		2		0	0			1	1	1	2	2	0	0	2	2	0	1	2	0	0		0	1	1	2	2	2	2	2	1	0	to be safe	to k0w your status	0
118	20	20-24	younger	0	2	1		1	0	1	1	1	0	0			0	0	1		0		2	1	2	3	0	1		1	1	2	1	1	1	1	1	1	1	1
119	21	20-24	younger	0	2	1	16	1	0	1	1	0	2	0		0		1	1	1	0	1	1	1	2	1	0	1		0		1	1	1	1	1	1	0	1	1	1	2	0	1	2	1	I would like to HIV self testing because its much easier		1
120	28	25-29	older	0	2	1	18	0	0	1		0	2	1		1		1	1	2	0	1	1	1	2	2	0	1		0	1	1	1	1	1	1	1	1	1	1	2	0	2	1	1	1	its better to see for myself while am alone. Then I can be certisfied then I will take it from there.	its confidencial and I will k0w what to do next	1
121	25	25-29	older	0	2	1		1	1	1	0	0	1	1		1		0	0			1	1	1	2	1	0	1		0	2	1	1	1	1	0	0	1	1	1	0	2	0	1	2	2			0
122	19	<20	younger	0	2	1	17	1	0	1	0	0	2	0		0		1	1	0	0	1	1	1	2	1	0	1		0	2	2	1	1	1		1	1	1	2	2	2	2	1	1	1		you k0w your status	1
123	20	20-24	younger	0	2	0		0																1	2	1	0	1			2	1	1	1	1	2	1	1	1	1	1	1	0	1	1	1	I will be the one k0wing the result I got		1
124	20	20-24	younger	0	2	1	18	1	0	1	1	0	0	0		2		1	0			1	1	1	2	4	0	1		1	0	2	1	1	1	1	1	0	1	0	1	0	1	1	1	1	to keep on k0wing your status	to be free for testing for HIV/AIDS	1
125	26	25-29	older	1	3	1	14	1	2	1	1	0	0		1		2	1	0			1	1	0	1				4	0	0	2	0	0	0	0	0	1	1	1	1	2	0	1	1	1	a confirmation of confidence in black and white	because I'm sure that 0 one will spread my status	1
126	24	20-24	younger	0	3	0	17	0				0	0	1		1		1				1	2	1	2	1	0	1		1	1	1	1	1	1
127	18	<20	younger	0	2	1	16	1	0	1	1	0	2	0		1		1	1	1	0	1	1	1	2	4	0	1		0					1	1	1	1	1	1	1	2	2	1	2	1			1
128	18	<20	younger	0	2	0		1	0			0	2	1		0		1	0			1	0	1	2	0	1	1		0	1	1	1	1	1	1	1	0	1	1	1	1	2	1	1	1	because traditional is 0t and will 0t be 100% cleared	k0wing your status before a0ther person	1
129	24	20-24	younger	0	2					1	1	0	2	1		2		1	0			1	2	1	2	1	1	1		1	0	1	1	1	1	1	1	0	1	1	1	0	1	1	0	1		to always k0w you status	1
130	23	20-24	younger	0	2	1	18	1	0	1	1	0	0	1		0		1	1	1	0	1	0	1	2	3	2	1		0	2	1	1	1	1	0	1	0	1	1	1	1	1	1	1	1	self testing is more private than HIV testing service	secrecy and my privacy. I'll be able to do it with my partner	1
131	21	20-24	younger	0	2	1	18	1	0	1	1	0	2	0		0		0	0			1	1	1	2	0	0	1		1	1	1	1	1	0	1	1	0	1	0	1	2	1	1	1	1	its because I would do the test alone or with my partner and that it won't lie to me	everyone will get tested because people are scared to go to the clinic because they fear if they are positive	1
132	21	20-24	younger	0	3	1	18	1	0	1	1	1		0		0		0	1	0	0	1	1	1	2	3	4	1		0		1	2	0	1	0	0	0	1	1
133	20	20-24	younger	1	3	1	18	1	0	1	1	1	2		1		0	1	1	1	0	1	2	0	1				2	0	1	1	1	1	1	1	1	1	1	1	1	1	1	1	1	1	1	k0wing my status	1
134	21	20-24	younger	0	3	1	17	1	0	1	1	0	2	1		0		0	0			1	1	1	2	3	0	1		0	2	1	1	1	1	1	1	0	1	0	0	2	1	1	1	1	sometimes being tested by a total stranger won't provide that com fort a famely member can offer if the result are positive	it would benefit thegoverment and csociety because many people will test since are shy to test at clinics	1
135	23	20-24	younger	0	3	1	18	1	1	1	1	0	2	1		1		1	1	1	0	1	0	1	2	3	0	1		0	2	1	1	1	1	1	1	0	1	1	1	2	1	1	2	1	because I will be alone testing myself	k0wing your status	1
136	24	20-24	younger	0	3	1	19	1	1	0		0	2	1		1		1	1	0	0	1	2	1	2	1	0	1		0	1	1	1	1	1	1	1	0	1	1	1	1	1	1	1	1	to k0w my status always	being able to k0w your status anytime	1
137	23	20-24	younger	0	3	1	16	1	0	1	0	0	0	1		1		1	0			1	0	1	2	0	1	1		0	2	1	1	1	1	1	1	0	1	1	1	0	0	1	1	1	I would be able to do it with my partner if we are unable to go to the clinic	I am doing it myself, whe2 you want and 0 one will k0w about it	1
138	22	20-24	younger	1	3	1	19	1	2	1	0	0	1		1		1	1	0			2	2	0	1				3	0	1	1	1	1	2	1	2	0	1	0	2	2	1	1	1	1	two guys come to college	to k0w your status	1
139	20	20-24	younger	0	3	1	17	1	0	1	0	0	2	0		2		1	1	0	0	1	2	1	2	0	4	1		2	2	2	1	1	1	1	1	1	1	0	0	2	1	1	1	1	so I can k0w my status		1
140	20	20-24	younger	0	3	1	17	1	0	1	0	1	0	0		1		0	0			1	1	1	2	1	0	1		1	0	1	1	1	1	1	1	0	1	2	0	2	1	1	1	1	because I want to k0w my statys the someday I tested and don't 1st traditional HIV testing	your status and be healthy all the time	1
141	22	20-24	younger	0	3	1	19	1	1	1	0	0	0	1		0		1	0			1	2	1	2		0	1		0	1	1	1	1	2	0	1	1	1	1	1	0	1	1	1	1	myself	to k0w my status	1
142	23	20-24	younger	0	3	1	22	1	0	0		0	0	0		1		1	0			1	2	1	2	0	0	1		0	2	1	1	1	1	1	1	1	1	1	1	2	1	0	1	1	because I want to k0w my status alone	I will feel free	1
143	23	20-24	younger	0	3	1	21	1	0	1	0	0	0	0		1		1	0			0	2	1	2	1	0	1		0	1	1	1	1	1	1	1	0	1	1	1	0	0	1	2	1			1
144	27	25-29	older	0	2	1	16	0		0		0	2	1		0		1	0			2	1	1	2	0	1	1		0	1	1	1	1	1	1	1	0	1	1	1	1	2	1	2	1	is private	you'll be the first to k0w your status	1
145	23	20-24	younger	0	2	1		1		1	1	1		0		2		1	0			1	2	1	2	1	0	0		1	0	2	2	0	2	0	1	0	2	2	0	0		2	0	0			2
146	22	20-24	younger	1		1	15	1	1	1	1	0	2		1		1	1	0			1	2	0	1				1	0	0	1	2	0	1	0	0	0	0	0	2	0	1	0	1	1			0
147	23	20-24	younger	0		1	15	1	0	1	0	0	0	1		1		1	0			2	2	1	2	1	0	1		0	2	1	1	1	1	1	1	1	1	1	1	1	2	1	1	1		I will k0w my status alone	1
148	19	<20	younger	0		0		1	0		0	0	2	0		2		0	0			2	2	1	2	1	0	1		0	0	1	0	0	1	1	1	1	1	2	2	2	1	1	2	1	I want to k0w my status so that I won't infect others	you the first one to k0w your status 0t others	1
149	22	20-24	younger	0	4	1	18	1	1	1	0	0	2	0		1		1	1	0		1	0	1	2	1	0	1		0		1	1	1	1	1	0	1	1	1	1	1	1	1	1	1			1
150	18	<20	younger	1	4	0				0		0	2		0		2	1	1	0	0		1	1	2	1	0	1					1	1	1	1	1	1	0	1	1	0	0	2	0	1	the advantage of k0wing your status first and deaing with the matter and starting a new healthy balanced diet		1
151	21	20-24	younger	0	4	1	18	1	0	1	0	0	2	0		1		1	1	1	0	1	0	1	2	3	0	1		0	1	1	1	1	1	1	1	0	1	0	1	1	1	1	1	1	so I can take the selt testing with my partner and we could only visite the clinic to confirm our result	status	1
152	21	20-24	younger	0	4	1	17	1	0	1	1	1	0	1		1		1	1	2	0	0	1	1	2	1	0	1		1	2	1	1	1	1	1	1	1	1	1	1	1	1	1	2	2	to protect myself and others	to k0w my status	1
153	23	20-24	younger	1	4	1	17	0	2	1	0	0	2		0		1	1	0			2	0	1	2	1	0	0		0	1	1	1	1	1	1	0	0	1	0	1	2	2	1	0	0	I am doing it myself	0	1
154	24	20-24	younger	1	4	1	21	1	2	1	1	0	0		0		1	1	0			2	0	1	2	2	2	2		0	1	1	0	0	2	1		0	2	2	0	2	2	1	2	2	being confident in what I believe	self awareness	1
155	23	20-24	younger	0	4	1	22	1	0	1	0	1	0	1		0		1	1	1	0	1		1	2	0	0	2		0	0	1	1	1	1	1	1	1	1	1	1	1	2	1	1	1	to protect myself and others	to k0w my status	1
156	21	20-24	younger	0	4	1	17		2	1	0	0	0	0		1		0	1	1	0	1	1	1	2	3	4	1			2	1	1	1	1	0	1	1	1	1	1	1	1	1	2	1	to k0w your status	to protect yourself and others	1
157	19	<20	younger	0		0	18	1	0	0		0	2	0		1		1	0			2	2	0	1					2	1	1				1	1	1	0	2	2	0	1	2	0	0			0
158	32	≥30	older	0	2	1	28	1	0	1	0	0	0	0		1		1	0			0	0	1	2	1	0	1		0	1	1	1	1	1	1	1	0	0	1	1	1	1	1	1	1	the fact that I will be alone that time	the benefits of selftesting is thet you won't fell frighted	1
159	31	≥30	older	0	3	1			0	1	1	0	0	1		0		1	0				2	1	2	1	0	1		0	2	1	1	1	1	1	1	0	1	1	1	2	2	1	1	1			1
160	24	20-24	younger	1	3	1	18	1	0	1	1	0	0		0		1	0	1			2	2	1	2	1	1	1		1	0	2	2	0	1	2	1	0	2	2	1	2	0		2	2			2
161	22	20-24	younger	0		1	17	1	0			0	2	1		1		1	0			1	0	1	2	1	1	2		2	2	2	1	1	1	1	1	0	1	0	1	2	1	1	1	1		k0wing your status	1
162	19	<20	younger	0	2	0		0				0	2	0	0	1		0	0			2	2	0	1				5	0	2	1	1	1	1	2	0	0	2	1	1	2	2	1	2	2		to k0w my status	1
163	26	25-29	older	0	4	1	16	1	0	1	1	0	2	1	0	2	2	1	1		0	1	1	1	2	1	0	1		0	1	1	1	1	1	1	1	1	1	1	1	1	2	1	1	2	because people are dying without k0wing their status	to k0w my status	1
164	22	20-24	younger	0	3	1	21	1	0	1	0	0	0	1		0		1	1	1	0	1	0	1	2	1	1	1		2	2	1	1	1	1	0	0	0	1	0	1	2	2	1	1	2	to k0w your status	to be updated about my status	1
165	22	20-24	younger	0	3	1	19	1	0	1	1	0	2	1		1		1	0			1	1	1	2	1	0	0		0	2	1	1	1	0	1	1	1	1	1	1	1	2	1	1	1	it is private	to k0w my status	1
166	23	20-24	younger	0	3	1	16	1		0	1	0	1	1		1		1	1	1	0	1	0	1	2	1		1		0	1	1	1	1	1	0	0	0	1	1	1	0	0	1	1	1			1
167	25	25-29	older	0	3	1	19	1	0	1	0	1	1	0		1		1	0			1	1	1	2	1	0	1		0	1	1	1	1	1	1	1	0	1	0	1	1	1	1	1	1		to k0w my status	1
168	28	25-29	older	0	3	1	17	1	0	1	0	0	0	1		0		1	1	1	0	0	1	1	2	3	4	1		1	1	1	1	1	1	1	1	1	1	1	1	1	1	1	1	1	privacy is there	more people will test and it private	1
169	25	25-29	older	0	3	1	17	1	0	1	1	0	2	1		2		1	1	1	0	0	1	1	2	1	0	1		0	1	1	1	1	1	1	1	0	1	1	1	1	1	1	1	1	privacy is there	it makes your results to be private	1
170	21	20-24	younger	0	2	1	19	1	0	1	0	0	0	0	0	0		0	0			0	0	1	2	1	0	1		0	2	1	1	1	1	0	1	1	1	1	1	0	1	2	1	1			1
171	19	<20	younger	0	2	0		1	0			0	2	0	0	1		0	0			2	2	1	2	3	3	1		0	0	1	0	0	0	0	2	0	1	1	0	0	0	0	0	0			0
172	22	20-24	younger	0		1	19	1	1	1	1	0	2	0		2		0	0			1	1	1	2	2	3	1		0	1	1	1	1	1	1	1	0	1	1	2	2	2	1	0	0	it saves time	more people will test and it private	1
173	24	20-24	younger	0	2	1	17	1	0	1	0	0	0	0		1		0	0			1	2	1	2	1	0	1		0	1	1	1	1	1	0	0	1	1	0	0	2	0	1	1	1		0 benefits it is risky	1
175	24	20-24	younger	0	2	1	16	1	2	1	0	0	0	1		1		0	0			0	0	1	2	3	0	1		1	1	1	1	1	1	1	1	1	1	1	1	1	2	1	2	1		to k0w my status	1
176	21	20-24	younger	0	2	1	14	1	0	1	1	0	2	0	0	2		0	0			1	0	1	2	1	0	1		2	2	1	1	1	1	1	1	1	1	1	1	2	1	1	1	1		you will be be1er again	1
177	23	20-24	younger	1	4	1	14	1	0	1	0	0	2	0	1		1	0	0			0	0	1	2	3	0	1		0	1	1	1	1	2	1	1	1	1	1	2	0	2	2	1	1	it is private	to k0w my status	2
178	18	<20	younger	1	2	1	14	0	0	1	0	1	2	0	1		2	0	0			1	1	1	2	2	2	1		1	2	1	1	1	1	0	0	0	1	0	0	2	2	1	2	1	it is private	to k0w my status	1
179	20	20-24	younger	1	2	1	15	1	1	1	1	0	2	0	0		1	1	1	0	1	1	0	1	2	1	3	1		0	1	1	1	1	1	1	1	0	1	2	2	2	2	0	2	0	it is private	people won't be scared of testing	1
180	21	20-24	younger	1	4	1	15	1	2	1	1	0	1	0			1	1	1	2	3	1	2	0	1				1	0	2	2	1	1	2	0	0	0	1	1	1	2	2	1	0	1	it is private	it wil help me be safe and protect others	1
181	23	20-24	younger	1	3	0		0				0	2	0	0	2	2	1	0			2	2	0	1				3	2	2	1	1	1	0	2	0	1	1	1	0	2	1	1	1	0	it is easy and private	0t to disclose	2
182	26	25-29	older	1	3	1	13	1	0	1	0	0	0		1		0	0	0			0	0	1	2	3	0	1		0	1	1	1	1	2	1	0	1	1	2	1	2	2	2	2	2	it is private	it makes your results to be private	1
183	19	<20	younger	1	2	0		1	0			0	2		0		2	0	0			2	2	0	1				0	0	0	2	1	1	2	2	0	0	2	2	2	2	2	0	2	2			2
184	18	<20	younger	1	2	0		1	0			0	2	0	0		1	1	1			2	2	0	1				2	2	2	1	2	0	1	1	1	1	0	2	2	2	1	2	0	2		to k0w my status	2
185	18	<20	younger	1	2	0		1	2			0	2	0	0		1	0	0			2	2	0	1				0	0	1	1	2	0	0	0	1	1	2	1	2	2	2	1	1	1			2
186	19	<20	younger	1	2	1	13	1	1	1	0	1	2		0		2	1	0			1	1	1	2	1	0	1		1	2	2	1	1	1	0	1	0	1	2	1	2	2	1	1	1			1
188	19	<20	younger	1	2	1	17	1	1	1	1	0	2		1		0	0	0			1	0	0	1				5	2	1	1	1	1	2	1	1	0	1	2	2	2	2	1	0	1	to k0w your status	it makes your results to be private	1
189	19	<20	younger	1	2	0		1	1			0	2		0		2	0	0			2	2	0	1				0	0	2	1	1	1	1	2	1	0	1	0	0	0	2	1	0	0	it is easy	I wil be healthy	1
190	22	20-24	younger	0	3	0		0	2			0	0	0	0	2	2	0	1	0	0	0	2	1	2	2	0	1		0	0	1	0	0	1	1	1	1	1	0	0	1	1	1	1	1		privacy	1
191	23	20-24	younger	0	3	1	20	1	0	1	1	0	2	0		1		1	0			1	0	1	2	3	0	1		1	2	1	1	1	1	1	1	1	1	1	1	2	2	1	1	1	to test myself	feeling free	1
192	23	20-24	younger	0	3	0	21	1	0	1	1	0	2	1		1		1	1	1	3	1	1	1	2	3	0	1		0	0	1	0	0	1	1	1	1	1	1	2	0	2	0	1	1	self testing is much be1er	to k0w my status	1
193	21	20-24	younger	0	3	0		0				0	2	0		0		0	0			2	2	1	2	3	0	1		0	2	1	1	1	1	1	2	1	1	1	1	2	2	0	1	2	to k0w your status	to k0w my status	2
194	21	20-24	younger	0	4	1	18	1	0	1	0	0	1	0		2		1	0			1	0	1	2	1	0	1		0	1	1	1	1	1	1	1	0	1	1	1	1	1	1	2	1	because reseach was done	to k0w my status	1
195	19	<20	younger	0	3	1	18	1	1	1	1	0	2	0	0	0	2	1	0			1	1	1	2	3	0	1		1	1	1	0	0	1	1	1	0	1	0	0	1	1	1	1	1	privacy is there	it is fast and people can test before having sex	1
196	21	20-24	younger	0	3	0	18	1	0	0	1	0	0	1		2		1	1	1	0	1	0	1	2	3	0	1		1	2	1	1	1	0	1	1	0	1	1	2	2	0	1	1	1	to k0w your status	to k0w my status	1
197	24	20-24	younger	0	3	1	18	1	1	1	1	0	2	1		1		1	1	2	0	1	1	1	2	1	1	0		0	2	1	1	1	1	0	1	0	1	1	1	2	1	1	2	1	it is fast and easy	to k0w my status	1
199	21	20-24	younger	0	3	1	18	1	1	1	1	0	2	1		0		1	1	2	0	1	2	1	2	1	0	1		0	2	2	1	1	1	1	1	0	1	1	2	2	1	1	1	1	to k0w your status	it makes your results to be private	1
200	20	20-24	younger	1	4	1	17	0		1	1	0	1		0		1	0	0			1	0	0	1				2	0	2	1	1	1	1	2	0	0	1	1	2	2	2	1	2	1	it is comfortable	to k0w my status	2
201	22	20-24	younger	1	3	1	16	1	2	1	0	0	0		1		2	1	0			0	2	1	2	0	0	1		0	1	1	1	1	1	1	1	1	2	1	1	2	1	1	1	1	to k0w your status	you take care of your health	1
202	21	20-24	younger	1	3	1	18	0	0	1	1	1	0		0		1	1	1	1	3	1	1	1	2	1	2	1		0	1	1	2	0	1	1	1	0	1	2	2	2	1	1	1	1	to k0w your status	0 one will judge me	1
203	23	20-24	younger	1	3	1	15	1	0	1	0	0	2		0		1	1	0			1	1	1	2	0	3	1		1	1	1	1	1	1	1	1	1	0	1	0	1	1	1	1	1	if it is acurate	to k0w my status	1
204	22	20-24	younger	1	4	1	14	0	0	0	0	0	0		0		0	1	0			1	2	0	1				1	0	2	1	1	1	2	0	1	1	1	1	1	2	1	1	1	1	to k0w your status	privacy	1
205	20	20-24	younger	1	4	1		1	0	1	0	1	1		1		1	1	1			1	0	1	2	1	3	1		1	2	1	1	1	0	1	1	1	1	1	2	0	2	1	2	2		to k0w my status	1
206	25	25-29	older	1	4	0	15	1	0	0	0	0	2		0		1	1	0			1	1	0	1				5	2	1	1	1	1	1	1	1	0	1	1	1	2	2	1	1	0	if it is acurate	to k0w my status	0
207	21	20-24	younger	1	3	1	15	1	1	1	1	0	0	0	0		0	1	1	0	3	1	1	1	2	3	0	1		0	2	1	1	1	1	0	1	1	1	1	1	2	1	2	1	1	privacy is there	to k0w my status	2
208	19	<20	younger	1	3	1	11	1	2	0	1	0	2	0	0		0	1	1	0	0	1	0	1	2	1	4	1		2	1	1	1	1	1	0	1	0	1	1	1	1	1	1	1	1	I 2 head about hiv self testing so I would do it	to k0w my status	0
209	20	20-24	younger	0	4	1	16	1	2	1	1	0	1	1		1		1	1	0	0	1	1	1	2	0	1	1		1	1	1	1	1	1	0	0	1	1	1	1	2	2	1	1	1	self motivation	privacy	1
210	22	20-24	younger	0	4	1	17	1	0	1	0	0	0	1		1		1	0			1	1	1	2	1	0	1		0	0	1	1	1	1	1	1	1	1	1	1	1	0	1	1	1	to k0w your status	protecting myself and others	1
211	25	25-29	older	0	4	1	18	1	0	1	1	0	1	1		1		1	1	1	0	1	1	1	2	3	0	1		0	1	1	1	1	1	1	1	0	1	1	1	1	1	1	1	1	to k0w your status	to k0w my status	1
212	28	25-29	older	0	4	1	18	0	0	1	1	0	1	1		0		1	1	0	0	1	1	1	2	1	1	1		2	1	1	1	1	1	1	1	0	1	1	1	1	1	2	2	2	it is acurate	privacy	1
213	29	25-29	older	0	4	1	19	1	0	1	0	0	1	0		1		0	1	2	3	1	1	0	1				6	0	1	1	1	1	1	1	1	0	1	0	0	2	1	1	1	1	I will get results fast	privacy	1
214	21	20-24	younger	0	4	1		1	0	1	0	0	0	0		0		0	0			1	0	1	2	3	2	1		1	1	1	1	1	0	0	1	1	1	1	1	1	1	1	2	0	it has more advantages	privacy	1
215	20	20-24	younger	0	4	1	18	1	1	1	0	0	1	1		0		1	1	2	3	1	1	1	2	1	2	1		0	1	1	1	1	1	1	1	0	1	0	1	2	2	1	2	1	privacy is there	it makes your results to be private	2
216	25	25-29	older	1	3	1	12	1	0	1	0	0	0		1		1		1	1	4	0	1	1	2	2	0	1		0	1	1	1	1	1	1	0	1	1	1	1	2	2	1	1	1			1
217	25	25-29	older	1	4	1	21	0	1	0	1	0	1		0		1	1				1	1	1	2	1	0	1		0	0	1	1	1	1	0	1	1	1	1	1	1	0	1	1	1	for me confidentiality	you don’t have to quee to test fo HIV plus they are immediate	1
218	27	25-29	older	0	4	1	16	1	0	1	0	0	2	1				1	0			2	2	1	2	2	0			0		1	1	1	2	1	0	0	2	1	1	1	1	2	2	1	the fact that I am testing myself in my home 0t in a public place	people will test rgularly unlike going to a clinic	1
219	33	≥30	older	0	2	1	23	1	0	1	0	0	0	1		1		1	0			2	2	1	2	0	4	1		0	1	1	1	1	1	1	1	0	1	1	1	1	0	1	0	1	the fact that I want to k0w my status	to k0w your status alone	1
220	35	≥30	older	0	2	0	21	1	0	1	0	1	1	1		1		1	0			1		1	2	1	0	2		0	0	0	0	0	1	0	1	0	1	1	1	1	2	1	2	2			1
221	24	20-24	younger	1	3	1	18	1	0	0	1	0	2		0		2	1	1			2	1	0	1	4	0	0	4	0	2	0	0	0	0	0	2	0	0	0	2	0	2	1	2	2	they must go to test	to k0w my status	0
223	20	20-24	younger	1	3	1	15	1	2	1	0	1	2		0		1	1	0			2	0	0	1				3	1	0	0	0	0	1	1	2	1	0	0	1	2	1	1	1	1	because I will feel comfortable	to feel free	0
224	18	<20	younger	1	2	1	16	1	1	1	0	0	0		0		1	0				0	2	0	1				3	0	2	0	1	1	0	0	2	0	1	1	1	1	0	1	1	1	I alone would k0w my status	k0wing my status alone, because I wont tell anyone	2
225	22	20-24	younger	1	4	0	18	0		0	0	0	0		0		1	1	1	0	3	1	1	1	2	1	0	1		2	2	1	1	1	1	2	1	0	2	1	2	2	1	0	1	1	it is way too confidential	to k0w your status instantly	2
226	23	20-24	younger	1	2	1	18	0	1	0	1	0	1		0		1	0	0			1	0	1	2	1	0	1		0	2	1	1	1	1	0	0	1	1	1	1	1	1	1	1	1	self testing is more advance than traditional testing	to be able to test every week	1
227	20	20-24	younger	1	4	0	19	1	1	1	0	0	0		1		1	1	1	2	3	1	0	1	2	3	0	1		0	2	1	1	1	0	1	1	0	1	1	2	1	1	1	1	1	wanting to k0w your status and your partners status	k0wing your status without involving anyone else	1
228	24	20-24	younger	1	3	1	19	1	0	0		0	2		0		1	1	1	2	0	1	1	1	2	1	0	1		1	1	1	1	1	1	1	1	0	1	1	1	1	1	1	1	1		to k0w my status	1
229	20	20-24	younger	1	4	1	16	0	0	0	1	0	0		0		1	1	0				1	1	2	3	4	1		0		1	1	1	0	0	0	0	1	2	2	2	1	1	1	1		I will k0w about my status and take further steps	1
230	23	20-24	younger	1	2	1	16	1	1	0	1	0	0		0		1	1	0			1	0	0	1					1	1	1	1	1	1	1	1	0	1	1	1	2	1	1	1	1	for my privacy	you keep your secret	0
231	20	20-24	younger	1	2	1	16	1	2	1	1	0	2		0		1	0	0			1	2	1	2	1	0	1		1	2	2	1	1	1	1	1	0	1	1	2	2	2	2	2	1		to k0w my status alone or to test every weeks or month	0
232	21	20-24	younger	1	4	1	18	0	0	1	1	0	2		0		2	1	1	0	4	1	1	1	2	3	0	2		0	2	1	1	1	2	2	1	0	2	1	1	0	0	1	1	1	if I clearly understand the procedure and the results are accurate	k0wing your status	1
233	24	20-24	younger	1	3	1	16	1	0	1	1	0	0		0		1	1	1	2	4	1	2	0	1				1	0	1	1	1	1	1	0	0	1	1	1	1	2	2	1	1	1	because you can do that at your own time and privatly	k0wing your status	2
234	26	25-29	older	1	4	1	10	1	1	1	1	0	0		0		1	1	0			1	1	1	2	1	0	1		0		1	1	1	1	1	1	0	1	0	0	1	1	1	2	1	I will have the courage to take it anytime I like	it will help you test whe2 it suits you	1
235	23	20-24	younger	1		1	18	1	0	1	0	0			0		1	1	0			1	0	1	2	3	3	1		0	1	1	1	1	0	1	1	0	1	0	0	2	0	1	0	1	0thing	0 one will k0w your status	1
236	24	20-24	younger	1	4	0	19	1	0		1	0	0		0		0	1	0			1	0	0	1				0	0	0	1	1	1	0	1	1	0	1	1	0	2	0	1	0	1	to be sure of my status	keeping your status secret	1
237	25	25-29	older	1	4	1	22	1	0	1	1	0	2		0		2	1	0			1	2	1	2	1	0	1		1	1	1	1	1	1	1	1	1	1	1	0	0	1	1	1	1	traditonal HIV testing does 0t provide e0ugh information	k0wing your status secretly	1
239	21	20-24	younger	1		1	16	1	1	1	0	1	2		0		1	1	1	1	0	1	1	1	2	1	0	1		1	1	1	1	1	1	1	1	1	1	1	1	2	1	1	1	1	because you cant see HIV with the naked eye	in order to k0w my status	1
241	19	<20	younger	1	2	1	15	1	0	1	1		2		0		0	1	1	0	0	1	2	1	2	1	0	2		1	1	0	1	1	1	1	1	1	1	1	2	0	2	1	1	0	to k0w my status	having more self happiness	1
242	20	20-24	younger	1		0		1	2	0		0	2		0		2	1	0			2	2	0	1				0		2	2	0	0	1	0	1	1	1	0	0	2	1	0	0	2			1
243	20	20-24	younger	1	2	1	17	1	0	1	1	0	0		0			1					2	1	2	0	4	1				1			1	1	1	1	1	1	2	1	1	1	1	1	it will motivate me to do what is best for myself	k0wing your status	1
244	21	20-24	younger	1		1	12	1	2	1	0	1	0		1		1	1	0			1	2	1	2	0	0	1		0	2	2	1	1		1	1	1	0	2	2	1	1	1	2	1			1
245	23	20-24	younger	1	4	1	19	1	1	1	0	0	0		0		1	1	0			1	2	1	2	1	2	1		0		1	1	1	1	0	1	1	1	1	2	0	1	2	0	0	HIV self testingis for real and is done by qualified people	to k0w your status	2
246	24	20-24	younger	1	4	1	14	1	0	1	0	0	1		0		2	1	0			2	2	1	2	0	0	1		2	1	1	1	1	1	0	1	0	1	1	1	1	2	1	2	1	being scared to go to hospital	to be sure that you are 0t HIV positve	1
247	24	20-24	younger	1	2	1	13	1	0	0	1	0	0		0		0	0	0			1	1	1	2	3	0	1		1	1	1	1	1	1	0	1	1	1	1	0	2	2	1	1	1	you are more comfortable in your home than in a hospital or clinic	you save time instead of travelling the whole day and being scared	1
248	21	20-24	younger	1	2	1	17	1	1	1	0	0	2		1		1	1	0			0	0	1	2	1	0	1		0	1	1	1	1	1	1	1	0	1	2	2	1	2	1	1	1	to k0w my status and be alert of any diseases	0 one will ever k0w your status	1
249	24	20-24	younger	1	3	1	19	1	1	1	1	0	1		0		1	0	0			1	1	1	2	1	0	1		1	1	2	0	0	2	0	1	1	1	1	0	1	2	1	2	2	because its easy to get my results	k0wing your status	1
250	22	20-24	younger	1	3	1	13	1	0	1	1	1	0		0		2	1	0			1	2	1	2	2	0	1		1	2	1	1	1	1	1	1	0	1	1	1	0	2	1	1	1	so that I can k0w my status before everyone else	don’t k0w	1
251	24	20-24	younger	1	3	1	18	1	0	1	0	0	0		0		1	1	0			0	2	1	2	1	2	1		0	1	1	1	1	0	0	1	1	1	1	1	1	2	1	1	1	to k0w my status	to k0w my status	1
252	21	20-24	younger	1	3	1	20	1	0	1	1	0	0		0		1	1	0			1	1	1	2	1	0	1		1	1	1	1	1	1	1	1	1	1	1	1	1	1	1	1	1	self testing wont be long like the traditional way	live free life	1
253	24	20-24	younger	1	3	1	16	1	1	1	1	0	2		0		0	0	0			1	0	0	1	4	0	1		0	2	1	1	1	0	1	1	0	1	2	2	2	2	1	2	1	is that I will manage to k0w my status	you will k0w your status easily	1
254	23	20-24	younger	1	3	1	14	1	2	1	1	1	0		0		1	0	0			1	1	1	2	1	0	1		0	0	1	1	1	1	1	1	1	0	1	1	1	2	0	2	1	self testing is good but risky, you might do something stupid	itsgood to k0w your results, but who will counsel you	0
255	21	20-24	younger	1	3	1	16	0	0	1	0	0	2		1		0	1	1	2	0	1	1	1	2	3	0	1		0	2	1	1	1	1	2	0	0	1	0	0	1	1	0	0	1	doing it myself	results will only be k0wn by me	1
256	25	25-29	older	1	3	1	24	1	0	1	1	0	2		0		1	1	0			1	1	0	1				6	1	1	1	1	1	1	0	1	0	1	1	1	2	1	1	2	1			1
257	24	20-24	younger	1	3	1	17	1	1	1	1	0	2		0		1	0	0			1	2	0	1				5	0	0	2	1	1	1	0	1	0	2	2	2	2	1	1	1	1	because its better than traditional	to k0w my status	1
258	22	20-24	younger	1	3	1	15	1	1	1	0	0	2		1		1	1	0			2	2	1	2	0	0	1		0	1	1	1	1	1	1	1	0	1	1	0	2	1	1	1	1	to k0w my status	to k0w where you stand	1
259	23	20-24	younger	1	4	1	15	0	2	1	1	0	0		0		1	1	1	0	0	1	2	1	2	3	0	1		0	1	1	1	1	1	1	1	1	1	1	1	2	1	1	1	1	because it will be easy to test	to k0w your status whe2 you want	1
260	23	20-24	younger	0	3	1	19	1	0	1	0	0	2	0		1		1	1		0	0	2	1	2	1	1	1		0	1	1	1	1	1	1	1	1	2	2	1	1	1	0	1	1			1
261	25	25-29	older	0	3	1	22	1	0	1	0	0	2	0		1		1	1			2	2	1	2	2	0	1		0	2	1	1	1	1	1	1	0	1	1	2	2	1	1	0	1			1
262	19	<20	younger	0	3	0	17	1	0	1	0	0	0	1		1		0	0			0	2	1	2	1	0	1		1	1	1	1	1	1	1	1	0	1	0	0	2	2	1	2	1	its better for people 0t to k0w my status	privacy	1
263	24	20-24	younger	0	3	1	18	1	1	1	0	0	0	1		1		1	1	2	0	1	1	1	2	1	3	1		1	1	1	1	1	2	1	1	0	1	0	0	1	1	2	1	1	to be aware of my health	to k0w my status and protect myself	1
264	21	20-24	younger	0		0	17	0	0	0	1	0	1	0		2		1	1	1	0	1	0	1	2	1	0	1		1	0	0	2	0	1	0	1	0	1	1	1	0	1	2	2	1	you k0w your results immediately	to k0w your status	1
265	25	25-29	older	0	4	1	16	1	0	1	0	0	2	1		0		1	1	2	0	1	1	1	2	3	0	1		2	1	1	1	1	1	1	0	0	0	1	1	2	0	0	1	1	HIV self testing is more accurate than the traditional method	privacy,	1
266	20	20-24	younger	0	2	1	18	1	0	0		0	2	1		1		0	0			1	1	1	2	1	1	1		0	2	1	1	1	1	1	1	0	1	0	0	2	1	1	0	1	you will be doing it yourself	you wont be scared	1
267	22	20-24	younger	0	3	1	17	1	0	1	1	0	0	0		2		1	1	0	0	1	2	1	2	1	0	1		0	1	1	1	1	1	1	1	0	0		1	2	2	0	2	1		to k0w your results	1
268	18	<20	younger	0	2	0	17	1	0	0	1	1	2	0		2		1	1	2	3	1	1	1	2	2	3	0		1	0	1	1	1	0	1	1	1	1	1	1	2	1	1	1	1	I don’t trust the traditional why, it can say you are positive	to k0w my status	1
269	21	20-24	younger	0	4	0	19	1	1	0	1	0	0	0		0		0	1	2	2	1	1	1	2	2	0	1		0	2	1	1	1	1	0	1	0	1	2	2	1	1	1	1	1	it will be easy because you don’t have to tell anyone if you don’t want	to k0w my status	1
270	20	20-24	younger	0	2	1	18	1	0	0	1	0	2	0		0		1	0			1	1	1	2	1	0	1		0	1	1	1	1	1	1	1	0	1	2	1	2	2	1	1	1	to k0w my status privately	k0wing your status	1
271	18	<20	younger	0	2	1	16	1	2	0	1	0	2	1		1		1	0			0	0	1	2	1	1	1		1	2	1	1	1	1	1	0	1	1	1	0	2	0	1	1	1			1
272	21	20-24	younger	0	2	1	17	0	0	1	0	0	2	0		1		0	0			1	1	1	2	0	0	1		0	2	1	1	1	1	1	1	0	1	1	2	2	2	1	1	1		to k0w your status	1
274	24	20-24	younger	0	4	1	18	1	0	1	0	0	0	0		0		1	0			2	2	1	2	3	0	1		1	1	1	1	1	1	1	0	0	1	0	0	2	1	1	1	1	self testing is best for people afraid to go to the clinics	you will k0w your status privately	1
275	25	25-29	older	0	2	1	19	1	0	0	0	0	0	1		0		0	0			1	0	1	2	1	0	1		1	2	1	1	1	1	1	1	0	1	1	0	0	1	1	1	1	it will be confidential	0 one but me will k0w the results	0
276	22	20-24	younger	0	2	1	18	1	0	1	1	0	2	0		2		1	0			1	1	1	2	1	0	1		1	1	1	1	1	1	0	1	0	1	1	2	2	1	1	2	1	because the self test comes from the health facility	to get my results easier	1
277	21	20-24	younger	0	2	1	17	1	1	1	1	0	1	0		1		1	0			1	0	1	2	1	2	1		0	1	1	1	1	1	1	1	0	1	1	0	0	2	1	2	1	its private	you can do more often and alone	0
278	20	20-24	younger	0	2	1	18	1	0	0		0	2	0		1		1	1	2	0	1	1	0	1				0	0	2	0	2	0	1	1	1	0	1	1	1	0	2	1	0	0	to k0w your status	whether you are positive or negative	1
279	19	<20	younger	0	2	1	18	1	0	1	0	0	1	0		1		1	1	0	0	1	1	0	1				1	1	2	1	1	1	1	0	1	0	1	0	1	2	2	1	2	2	it will be confidential	privacy	1
282	34	≥30	older	0	4	1	18	1	0	1	1	0	1	1		2		1	1	0	4	1	1	1	2	0	0	1		0	2	1	1	1	1	1	1		1	2	1	2		1	1	1	0 one will see me doing it	k0wing my status	1
283	24	20-24	younger	0	4	1	17	1	0	1	0	0		1				1	1		0	1	1	1	2	1	0	1		0	1	1	1	1	1	0	1	0	1	0	1	1	2	0	1	1			1
284	24	20-24	younger	0	2	1	21	1	0	1	1	0		0		0		1	1	2	4	1	2	0	1				6	1	2	1	1	1	2	1	1	0	1	1	0	2	1	1	0	1			1
285	22	20-24	younger	0	3	1	19	1	0	1	1	0	0	0		2		1					2	1	2	1	0	1			1	1	1	1	1	1	1	1	1	1	1	0	1	1	1	1	to k0w my status	I will k0w my results	1
286	24	20-24	younger	0	3	1			0	1	0	0	0	1				1	0			1	1	1	2	1	1	1		2	2	1	1	1	0	1	0	0	1	1	1	2	0	1	1	1	because it will be quick, easy and convenient	many people will do it	1
287	33	≥30	older	0		1	18	1	0	1	1	0	0	1		1		1	0			1	0	1	2	1	0	1		0	1	1	1	1	1	1	1	1	1	0	1	1	0	1	1	1	I will see my results immediately	to k0w my status	1
288	22	20-24	younger	0	3	1	16	1	0	1	1	0	1	0		1		1	0			1	1	1	2	3	0	1		1	2	1	1	1	1	1	1	1	1	0	1	2	1	1	1	1	it will be easy to get it	to k0w my status	1
289	21	20-24	younger	0	3	1	19	1	0	1	1	0	2	1		1						1	0	1	2	1	3	1		2	2	1	1	1	1	1	1	1	1	1	0	2	1	1	1	1	quick and easy for all people	k0w your status	1
290	20	20-24	younger	0	3	1	18	1	0	0	1	0	2	0		0		1	0			1	1	0	1					0	1	1	1	1	1	0	1	1	1	1	1	1	2	1	1	0	you will be alone 0 one will see you	0 one will k0w your status	1
291	24	20-24	younger	0	3	1	21	1	0	0	1	0	2	1		0		1	1	2	0	1	1	1	2	1	0	1		1	1	1	1	1	1	1	1	1	1	1	1	1	1	1	1	2	to k0w my status by myself	I will k0w my status	1
292	24	20-24	younger	0		1	19	1	0	1	0	0	0	1				1	0			1	1	1	2	1	0	1		1	1	1	1	1	1	1	1	0	1	1	1	1	1	1	1	1	to test myself in a private place	everyone will k0w his/her status	1
294	22	20-24	younger	0	2	1	18	1	2	1	0	0	1	0		0		1	1	1	0	1	1	0	1				4	0	0	1	1	1	1	0	1	0	0	2	0	2		2	0	0	it is important and helpful	better results	1
295	25	25-29	older	0	2	1	18	1	1	1	0	0	0	1		2		1	1	2	2	1	0	1	2	1	0	2		0	2	1	1	1	1	1	1	1	1	1	1	0	1	1	1	1		to k0w my status	1
296	24	20-24	younger	0	1	1	17	1	0	1	0	0	2	1		1		0	0			1	2	1	2	1	1	1		0	1	1	1	1	1	1	1	1	1	1	1	1	2	1	1	2			1
297	20	20-24	younger	0	2	1	17	1	0	1	1	1	2	0		1		0	0			2	2	1	2	3	4	1		1	2	1	1	1	1		1	1	1	1	1	0	1	0	2	1	k0wing your status is all the motivation you need	you will be testing privately	1
298	21	20-24	younger	0	2	1	19	1	0	0		1	1	0		1		0	0			1	1	1	2	1	0	1		2	1	1	1	1	1	1	1	1	1	1	1	2	1	0	2	1		to k0w my status	1
299	21	20-24	younger	0		1	18	1	2	1	1	0	2	0		1		1	1	1	0	1	1	1	2	1	2	1		0	2	1	1	1	1	0	0	0	1	2	1	1	2	1	2	1	my self	k0wing my status	1
300	21	20-24	younger	0	2	1	18	1	1	1	0	1	1	0		1		1	0			1	1	1	2	1	0	1		1	2	1	1	1	1	1	1	1	1	0	1	2	2	1	1	1	because 0 one will k0w about my status	0 one will k0w	0
301	18	<20	younger	0	2	1	16	1	0	0	1	0	0	1		0		1	1	2	0	1	0	1	2	1	1	1		1	1	1	0	0	0	0	1	1	1	1	1	1	2	1	1	1	because 0 one will k0w my status	I will be alone	1
302	19	<20	younger	0	2	1	16	1	1	1	1	1	2	0		0		1	0			1	2	1	2	1	0	1		2	1		1	1	1	1	2	1	1	1	0	2	1	2	1	2	I will lie to you		1
303	19	<20	younger	0	2	1	16	1	0	1	1	0	2	0		0		1	1	1	0	0	0	1	2	1	3	1		0	2	1	1	1	1	1	1	0	1	1	1	1	1	1	2	1	because u will comfortable doing it alone	you will k0w your own status	1
304	24	20-24	younger	0	3	1	18	1	0	1	1	0	2	0		2		1	1	0	1	1	1	1	2	1	0	1		1	1	1	1	1	1	0	1	1	1	1	1	1	1	0	0	1	doesn’t understand	don’t k0w	1
305	20	20-24	younger	0	3	1	19	1	0	1	1	1	2	0		2		1	1	1	0	1	1	1	2	3	0	1		1	2	1	1	1	1	1	1	1	1	1	1	2	1	1	1	1	to always be aware of my status	to always k0w my status	1
306	20	20-24	younger	0	2	1	14	1	1	1	1	0	0	1		2		1	0			1	0	1	2	3	0	1		1	1	1	1	1	1	1	1	0	1	1	2	2	1	1	1	1	it will show me the right results	to k0w your status befor anyone else	1
308	20	20-24	younger	0	2	1	18	1	0	0		0	0	0		0		1	1	0	0	0							5	2	0	1	1	1	1	0	1	0	1	1	1		2		1	1	0 one will see my results except me	privacy	1
309	22	20-24	younger	0		1	17	1	0	1	1	0	0	1		0		1	1	1	0	1	1	1	2	1	3	1		1	2	1	1	1	1	1	1	0	1	1	1	1	2	1	1	1		to k0w my status	1
310	21	20-24	younger	0	3	0		1	0			0	2	0		0		0	0	2	0	0	2	1	2	1	0	1		0	2	1	1	1	2	1	0	0	1	1	0	2	2	2	2	1	you get to test privately	k0wing your status	2
311	23	20-24	younger	0	3	1	18	1	0	1	0	0	0	1		2		1	1	2	0	0	0	1	2	1	0	1		0	1	1	1	1	1	1	1	1	1	2	2	2	1	1	1	2	it will be comfortable doing it myself	you are the only one who k0ws the results	1
312	21	20-24	younger	0	3	1	18	1	0	0		0	2	1		1		1	0			1	2	1	2	1	0	1		0	0	1	1	1	1	1	1	1	1	2	2	0	1	1	2	1	it is more confidential and more comfortable	k0wing your status, more people will test because its private	1
313	19	<20	younger	0	3	1	18	0		0		0	2	0		2		0	0			2	1	0	1				0	0	1	1	1	1	1	2	2	1	0	1	1	1	1	1	1	1	don’t k0w	to k0w my status, its confidential	1
314	22	20-24	younger	0	3	1	18	1	0	1	1	0	1	1		1		0	0			0	0	1	2	1	1	2		1	2	1	1	1			1	0	1	1	1	2	0	1	1	1		k0wing your status on your own time	1
315	25	25-29	older	0	3	1	15	0	0	0		1	2	0		2		1	0			1	1	0	1					0	1	1	1	1	1	0	1	1	0	2	1	2	1	2	1	1	to k0w your status and be safe		1
316	20	20-24	younger	0	4	1	19	1	0	1	1	0	2	0		1		1	1	1	0	1	2	1	2		0	1		1	1	1	1	1	1	1	0	0	1	0	2	1	0	1	1	1	because HIV self testing is reliable	to always k0w my status	0
317	23	20-24	younger	0	2	1	19	1	0	1	1	1	0	1		2		1	1	1	3	1	1	1	2	1	0	2		2	1	1	2	0	1	1	0	0	1	1	1	1	1	1	1	1	doing the testing yourself, you will be the only one	to k0w your status	1
318	21	20-24	younger	0	4	1	19	1	0	1	1	0	1	0		1		0	0			0	1	1	2	3	0	1		1	1	1	1	1	1	1	1	1	1	1	1	1	1	0	1	0	the counseling of self testing will do	I will get advice on how to look after my health	1
319	19	<20	younger	0	2	1	17	0	1	0		0	2	0		1		1	1	0	0	1	1	0	1				5	0	2	1	1	1	1	0	1	0	1	1	1	2	0	1	1	1		k0w your status	1
1	21	20-24	younger	0	2	0		1	0			0	2	0		2		0	0			1	1	1	2	3		1		1	0	1	1	1	1	1	1	0	0	1	0	0	1	1	1	1	my family will be happy to have it tested at home	privacy	2
2	19	<20	younger	1	2	0		0	2			0	2		0		2	0	0			2		1	2	1	0	0		0	0	1	1	1	2	1	1	0	0	2	2		0	0	2	2	because you will be scared to go to the clinic	privacy	1
3	22	20-24	younger	1	2	1	18	1	0	0		0	2		0		0	0	1	0	1	1	1	0	1				3	2	1	1	1	1	1	1	1	0	1	1	1	1	0	1	1	1	it would motivate me because it would be private	privacy	1
4	30	≥30	older	0	2	1	17	1	0	1	0	0	0	1		1		1	0			2	2	1	2	0	1	1		0	1	1	1	1	1	1	1	0	1	2	2	1	0	1	2	1	it will be easier and less scary than going to the clinic	you will be able to k0w your status and will be able to do something about it	1
5	19	<20	younger	1	2	0		0	0		0	1	0	0	1		1	0	0			2		0	1			0	0	1	0	1	0	0	2	1	0	1	0	1	1	2	2	1	1	1	to visit your nearest clinic	that it is only you who k0w if am tested	0
6	19	<20	younger	0	1	1	17	1	0	1	1	0	0	1		0		0	1	0	3	1	0	1	2	1	0	1		0	2	1	1	1	0	1	1	0	1	0	0	1	1	1	0	1	that way I k0w for sure that I am the only one that k0ws my status	people will have the tests done more regularly	1
7	19	<20	younger	0	1	1	17	1	0	1	1	0	0	0		2		0	1	0	1	1	2	1	2	1	0	1		0	2	1	1	1	1	1	2	0	1	2	2	2	2	2	2	2	I really don’t k0w	0thing because if I found out that am negative I will cry all day	0
8	22	20-24	younger	0	1	1	19	1	0	1	0	0	1	1		1		1	0			1		1	2	1	0	2		0	1	1	1	1	1	1	1	0	1	1	0	2	1	1	1	1	just to k0w my status on my own before counselling	to accept if I am positive or negative	1
9	20	20-24	younger	0	1	0	17	1	1	1	1	0	2	1		1		0	0	0	1	1	1	1	2	1	0	1		2	1	1	1	1	2	0	1	0	1	1	1	1	2	0	2	1	go to group motivation or I would go to the nearest centre ask to motivate me /conseling	k0wing your status living a healthy life	1
10	22	20-24	younger	0	1	1	15	1	1	1	0	0	2	0		1		1	1	0	1	1	1	1	2	1	0	1		0	2	1	1	1	2	1	1	0	1	1	1	1	2	2	2	2	self testing because I would k0w my status	by 0t k0wing your results at clinics by nurses or doctors	1
11	19	<20	younger	0	1	1	18	1	0	0		0	2	0		2		0	1	0	1	1	1	1	2	1	0	1		0	0	1	1	1	0	1	1	0	1	2	2	0	1	1	1	1	because 0 one will see my reactions	to k0w your status	1
12	23	20-24	younger	1	1	1	18	1	0	1	1	1	2		0		2	1	0			1	0	1	2	1	3	1		1	2	1	1	1	1	1	1	1	2	1	1	2	2	1	0	1	to have confidence	to k0w about my own status 0t anyone	1
13	26	25-29	older	0	1	1	16	0	0	0	1	1	0	1		1		1	0			1	0	1	2	1	1	1		2	1	1	1	1	2	0	1		1	1	1	1	1	1	1	2	to live a long life if I follow instructions	to k0w about my status	0
15	23	20-24	younger	1	2	1	19	1	1	1	1	0	0		0		0	1	1	0	3	1	1	1	2	2	0	1		1	1	2	1	1		1	1	1	0	1	1	1	1	0	1	1	information	they'll be 0 benefit	1
16	18	<20	younger	0	2	1	17	0	0	0		0	0	0	0	0		1	1	0	3	1	1	1	2	1	0	1		2	1	1	2	0	1	2	1	0	1	2	2	2	0	1	1	1	it is more private	learning how to test aids	1
17	18	<20	younger	1	2	0		1	0			0	2		0		2	0	0			2		0	1				0	0	2	2	1	1	2	0	2	0	1	0	0	2	1	1	1	1	that you can let people k0w about this	you k0w your result	1
18	23	20-24	younger	1	2	1	20	1	1	0	1	0	2		0		2	1	1	0	0	2	2	1	2	1	0	1		0	2	1	1	1	2	1	1	0	1	2	2	2	1	2	2	1	because it will be very easy to test myself then to be tested by someone else	the people would take it very much	1
19	22	20-24	younger	1	2	1		0	0			0	2		0		2	0	0					0	1	4		0	0	0	2	2	2	0	2	2	1	0	0	0	2	2	2	2	2	2	0 one will k0w that I am hiv it will be my secret	0 one will be able to k0w your status	1
20	23	20-24	younger	1	2	1	20	1	0	1	1	0	0		0		2	0	0			1	2	1	2	0	0	1		1	2	0	1	1	1	0	1	1	1	2	2	1	1	2	2	2	to k0w my status	benefit is to k0w your status to live healthy	1
21	18	<20	younger	0	2	1	16	1	0	1	1	0	2	0		0		1	1	0	3	1	1	1	2	3	0	1		0	1	1	1	1	1		1	0	0	0	1	0	0	1			they are affordable and close if you don’t want a doctor	only that you got to do it by yourself	1
22	21	20-24	younger	1	2	0		1	0			0	0	0	0		2	1				2		0	1	3	0	0	4	0	2	1	2	0	1	2	1	1	1	0	0	2	0	0	1	1			2
23	19	<20	younger	1	2	1	14	1	2	1	1	0	2		1		1	1	0			1	0	1	2	2	0	1		0	1	1	1	1	2	0	1	1	1	1	1	2	0	1	1	1	k0w about health	it's good to k0w your status	0
24	22	20-24	younger	0	2	1	19	1	0	1	1	0	1	0		2		1	1	0	0	1	1	1	2	1	0	1		2	2	1	1	1	2	1	1	0	1	2	2	1	1	1	1	1	there will be 0t necessary for me to go to the clinic and que for the long line	you can do it whenever it pleases you when ever you want	1
25	22	20-24	younger	0	2	1	20	1	0	1	0	0	1	0		2		1	1	0	1	1	0	1	2	2	0	1		0	1	1	0	0	1	0	1	0	1	1	0	1	0	1	2	2	to stop being stubborn and test cause is good for u	to k0w your status	1
26	19	<20	younger	1	2	1	12	1	2	0	1	1	2		0		0	0	1	0	1	0	0	0	1				3	0	0	1	0	0	1	0	2	0		0	0	1		1	2	1			1
27	21	20-24	younger	0	6	1	19	1	0	1	0	0	0	0		2		1	1	0	1	0	1	0	1				3	0	0	1	1	1	1	0	1	0	2	0	1	2		2	2	1	0thing	k0wing your status before anyone do	1
28	28	25-29	older	0	6	1	25	1	0	1	1	1	0	1	0	0	0	1	1	0	1	1		1	2	0	0	1	5	1	1	1	1	1	1	1	1	1	2	1	1	1	1	1		1	to k0w my status and tested by myself	to k0w your status	1
29	24	20-24	younger	0	6	1	19	1	0	1	1			0		2		1	0	0	1	1	2	1	2	1	0	1		0	1	1	1	1	1		1	0	0	0	0	0	0		0	2	I wont take hiv self testing	there will be 0 benefits	0
30	24	20-24	younger	0	6	1	16	1	0	1	0	1	1	1		1		1	1	2	3	1	1	1	2	1	0	1		0	1	1	1	1	1		1	0	1	0	0	2		1	0	0	because self testing I'm doing it on my own 0 one is forcing	sometimes going to the clinics and counselling is scary so selftesting will be better	1
31	28	25-29	older	0	6	1	19	1	0	1	0	0	0	1		1		1	1	1	0	0	2	1	2	3		1		0	1	1	1	1	1		1	1	1	1	1	0	1	2	1		people wont be scared to go to public places because they might feel ashamed	0t getting counselling first	1
32	24	20-24	younger	0	6	1	19	1	0	1	1	0	2	0				0	1	0	3	1	1	1	2	1	0	1		1	0	1	1	1	1		1	1	1	1	1	2	1	1	1		you''ll be alone	some people don’t feel comfortable to go to the clinics so I think is for the best	1
33	21	20-24	younger	0	6	1	16	1	0	1	0	0	0	0		2		1	1	0	1			0	1				2	0	1	2	1	1	1	1	2	0	0	0	0	2	2	2	2	2	it is fast and safe	to k0w my status	1
34	22	20-24	younger	1	6	1	18	1	0	1	1	0	2		0		2	1	1	0	1	1	1	1	2	3	0	1		0	1	1	1	1	1		0	0	1	1	2	2	2	1	1		to k0w my status		1
35	24	20-24	younger	1	6	1	18	0	0		1	0	0		0		1	0	1	0	1	1	2	1	2				4	0	2	2	2	0	1		2	0	1	1	2	2	2	1	2		to become free in my life	to k0w my status	1
36	22	20-24	younger	0	6	1	18	1	0	1	0	0	2		1	1		1	0			2	0	1	2	2	0	1		0	1	1	1	1	0		0	1	1	1	1	1		1	0	1	I want to k0w my status	k0wing your status and be able to prevent yourself from the disease	0
37	21	20-24	younger	0	6	1	18	1	0	1	1	0	2	0		2		1	1	0	1	1	1	1	2	1	0	1		1	1	1	1	1	1		1	0	1	1	1	0		1	0	0	0 one will k0w about me that I went to the clinic and got tested so if I got tested at home that will be much better	the benefit would be some are scared of going to clinic so self testing is okay	1
38	20	20-24	younger	0	6	1	18	1	0	1	1	0	2	0		1		1	1	0	1	1	1	0	1				4	0	2	1	1	1	1	1	2	0	1	1	0	2	1	1	1	1	traditional hiv testing has a free counselling	privacy and is confidential	1
39	26	25-29	older	0	6	1	20	1	0	1	0	0	2	0		1		0	0			2	1	0	1		0			0	2	1	0	0	1	0	2	1	0	1	1	2		1	0	0		to be satisfy	1
40	24	20-24	younger	0	6	1	18	1	0	0		0	2	0		1		1	1	0	1	1	2	1	2	1	0	1		0	0	1	1	1	1		1	0	1	1	0	1		1	0	2	self testing is very nice coz sum of the traditional service they can tell you that you have hiv even if you don’t have	to be strong about my results because I can see my status for myself	2
41	20	20-24	younger	1	2	1	20	0	2	1	1	1	0		1	0		1	1	0	1	0	0	1	2	0	2	2		0	2	2	2	0	2	2	0	1	1	2	0	2	2	2	2	2	I don't k0w	I don't k0w	2
42	21	20-24	younger	1	2	1	13	1	2	1	1	0	2		0		2	1	1	0	1	2	2	1	2	1	0	1		0	1	1	1	1	1	1	2	0	1	1	1	2	1	0	1	1	I don't k0w	k0wing your status without any else k0wing	1
43	23	20-24	younger	0	3	1	18	1	0	1	0	0	0	0		0		0	1	0	0	1		1	2	3	0	1		1	1	1	1	1	1	1	1	1	1	1	1	1	2	1	1	1	to k0w their status and live free	to do hiv testing private	1
44	19	<20	younger	0	3	0		0				0	0	0		1		0	0			2		0	1				0	0	0	2
45	20	20-24	younger	1	2	1	17	1	2	1	1	0	0		0		2	1	1	2	3	1	0	1	2	1	0	1		0	0	1	1	1	1		1	1	1	0	0	0	1	1	1	1	0thing	to k0w my status	1
46	22	20-24	younger	0	6	1	17	1	0	1	0	0	2	0		2		1	0			2	2	1	2	3	0	1		0	0	1	0	0			1	1	1	0	1	1		1	0	1	because I live far to go to the people who test us so I prefer buying it and doing it myself or donating blood	k0wing my status	1
47	27	25-29	older	0	6	1	19	1	0	1	1	0	0	0	0	0	0	1	1	2	0	1	1	1	2	1	0	1	5	0	1	1	1	1	0	0	1	0	1	1	1	1	2	1	0	0	self testing would motivate me because I would have a privacy -0 one will k0w about my status	it would be easy for me to k0w my status	1
48	26	25-29	older	0	6	1	19	1	0	1	1	0	2	0		2		1	1	0	1	1	1	1	2	1	0	1		1	1	1	1	1	1	1	1	1	1	1	2	2	2	1	2	2	because I would be alone without 0 one who can change me and I will be free	I will be free with 0 doubt about my status	1
49	21	20-24	younger	0	6	0		1	0			0	0	0	0	1		0	0			2		1	2	1	4	2		0	0	1	1	1	1	0	1	0	0	0	0	2	0	1	0	1	it would be easily available for me to buy	0 one would force you to test	1
50	21	20-24	younger	0	6	0	20	1	0	1	1	0	0	1		1		1	1	2	0	1	1	1	2	1	0	1		1	1	1	1	1	1	1	1	0	0	0	2	2	2	0	2	1	to k0w your status	to k0w your status and be free	1
51	22	20-24	younger	0	6	0	15	1	0			0	1	0		1		0	0			1	1	0	1				0	1	2	1	1	1	1	0	1	1	1	1	1	1	1	1	1	1	because I'll feel free to do it on my own	to k0w your status	1
52	26	25-29	older	0	6	1	19	1	0	1	0	0	1	1		1		0	1	2	0	0	0	1	2	1	1	1		0	1	1	1	1	2	1	0	0	1	2	2	2	1	1	1	1	k0wing that you will be alone in the room	saving your life and k0wing your status	1
53	20	20-24	younger	0	6	1	17	1	0	1	1	1	0	0		0		1	1	0	3	0	1	1	2	1	0	1		0	1	1	1	1		1	1	0	1	1	1	1	1	0	2	1	the thing would motivate me is that I would want to k0w my status	for my side there wont be because if I find out that I am hiv at home I would be freaked out and stressed	1
54	21	20-24	younger	1	6	1		0	0	0	0	0	0	0	0	0	0	0	1	0	1	1	2	0	1				4	0	2	1	0	0	2	0	1	0	1	1	1	2	2	2	2	1	because self testing will be advantageous to me as I won't be afraid or shy	k0wing where you stand either you have a disease	1
55	21	20-24	younger	1	6	1	16	1	0	1	1	0	0	0	0		0	0	1	0	0	1	1	0	1				3	0	1	2	1	1	1	1	2	1	1	1	1	1	1	1	0	2	confidentiality of the self testing service	I will be the first one to k0w	0
56	26	25-29	older	1	6	1	18	1	0			0	2		1		0	1	0			1		1	2	1	0	1		0	1	1	1	1	1	0	1	1	1	1	1	1	2	1	1	1	to k0w my status by myself first	is that you will be sure of your status before having to confirm it at the clinic	1
57	23	20-24	younger	0	6	0		0	0			0	2	0		2		1	0			2		0	1				0	1	1	1	1	1	1	2	1	1	1	1	1	1	0	0	1	1		to k0w your status	1
58	21	20-24	younger	0	4	1	17	1	0	1	0	0	0	0		0		1	1	0	1	1	1	1	2	3	0	1		0	2	1	1	1	1	1	1	1	1	1	1	0	0	1	1	1	so I get to k0w where am standing with my status		1
59	20	20-24	younger	0	4	1	19	1	0	0		0	1	0		0		0	0			1	0	0	1				1	2	2	1	1	1	2	0	1	0	1	1	0	2	2	1	2	1	because I will do it alone	for people who are shy to go to a hospital like me it can help	1
60	30	≥30	older	0	4	1	20	1	0	1	0	0	2	1		1		1	1	2	0	1	1	1	2	1	1	1		0	2	1	1	1	1	1	1	1	1	1	1	0	2	1	1	1	self testing I think is better because I'll discuss it with my family	I'll be k0wing my status and proud of k0wing	1
61	22	20-24	younger	0	4	1	18	1	2	0		0	2	0		2		1	0			0	0	0	1				4	0	2	1	1	1	1	0	1	0	1	1	1	1	2	1	2	0	I don't k0w if I am positive/negative	to k0w my status/stay safe	1
62	29	25-29	older	0	4	1	19	1	0	1	0	0	0	1		2		1	1	1	0	1	1	1	2	1	3	1		2	1	1	1	1	1	1	1	0	2	2	0	1	2	2	2	0	I prefare to take the traditional hiv testing services with my partner		1
63	19	<20	younger	0	4	0	19	0	0	0	1	0	2	0		2		0	0			1	1	0	1				5	0	2	1	1	1	1	2	1	1	2	1	2	2	2	1	1	1	because 0 one will k0w my status	because I will have self confidence to do it by my self	1
64	26	25-29	older	0	4	0	20	1	1	1	0	0	0	1	0	0		1	1	1	0	0	1	0	1				2	0	1	1	1	1	1	0	1	1	0	1	1	1	1	1	2	1		to k0w your status	1
65	28	25-29	older	0	4	1	19	1	0	1	0	0		1		0		1	1	2	0	1	1	1	2	1	0	1		1	1	1	1	1	1	0	1	0	1	1	0	1	2	1	1	1			1
66	22	20-24	younger	1	4	1	16	1	2	1	0	0	0		1		1	0	0			1	2	1	2	1	3	1		2	0	1	1	1	1	1	1	0	1	0	0	2	1	0	0	1	I can do it at any time	people would k0w their status	1
67	20	20-24	younger	1	4	1	14	1	0	1	0	1	2		0		0	1	0			1	1	1	2	0	3	1		0	1	1	1	1	1	1	1	0	1	1	2	2	1	1	0	0	with self testing I'm going to test myself at home	to k0w my status	1
68	21	20-24	younger	1	4	1	20	1	1	1	1	1	0		0		2	0	0		0	1	2	0	1				4	1	1	1	1	1	1	0	1	0	1	1	1	2	2	1	1	1		k0wing your status	1
69	20	20-24	younger	0	4	1	18	0	0	0	1	0	2	1	0	2	2	0	0	2		1	1	1	2	1	1	1		1		1	2	0	1	0	1	0	1	1	1	1	1	1	0	0	to take arvs	to k0w my status	1
70	21	20-24	younger	0	4	1	21	1	0	0		0	1	0		1		1	0			1	1	1	2	1	0	2		1	0	1	1	1	1	1	1	0	1	2	2	2	1	2	1	1	in the comfort of my own space,its private and I can prepare myself emotional and mentally	privacy	0
71	20	20-24	younger	0	4	1	18	1	0	1	0	0	0	0	0	1		1	1	2	1	1	0	1	2	3	3	1		0	0	1	1	1	1	1	1	0	1	1	0	2	1	1	1	1	hiv self testing gives me thr authority to k0w my status only me(0t anyone else)	k0wing your statuse	1
72	22	20-24	younger	1	4	1	16	1	2	0		1	2		1	2	2	0	1	1	0	2	2	1	2		3	0		2	0	1	1	1	2	0	2	1	1	0	0	0	1	0	1	1	I 'm so motivated	to k0w about my life	1
73	22	20-24	younger	1	4	1	17	1	1	1	1	0	0		1		1	0	0			1	1	1	2	3	0	1		1	1	2	1	1	1	0	0	0	0	1	0	2	0	1	2	1	I will be the only person to k0w my status to decide to whether my sharing it		0
75	24	20-24	younger	0	3	1	20	1	0	1	1	0	2	0	0	1		1	0			1	1	1	2	1	0	1	1	1	1	1	1	1	1	1	1	1	1	2	1	1	2	1	1	1	I'll be scared to test in a public clinic or hospital	privacy	1
76	20	20-24	younger	0	2	0	19	1	0	0	1	0	2	0		2		1	0		0	1	1	1	2	0	0	1	6	0	2	1	1	1	1	1	1	1	2	2	2	2	2	1	2	1	because if I k0w my status I can be able to look after myself	to k0w your status and get the results quick	1
77	18	<20	younger	1	2	1	16	0		1	1	0	0		0		0	1	0			1	1	0	1				1	1	2	2	1	1	1	0	0	0	1	0	2	1	2	1	1	1	for doing it in your room	you could be alone when you are testing	1
78	20	20-24	younger	0	4	0	16	0	0			0	0	0		1		1	0			1	1	0	1				5	0	2	1	1	1	1	0	2	0	1	0	0	1	1	1	2	1	to k0w my status	I will k0w where I stand and continue protecting myself	0
79	19	<20	younger	0	4	1	18	1	0	1	0	1	0	0		2		1	1	2	2	1	1	0	1				1	2	2	1	1	1	1	1	2	0	1	0	0	2	1	1	1	1	if they truly invent the self testing thing,actually buying it and doing it yourself will safe time and the procedure	people will 0t be scared that much because it will only take few minutes to do it yourself	1
80	20	20-24	younger	1	3	0		1	0			0	2		0		2	1				2		1	2	3	0	1		1	0	1	1	1	1	1	1	0	0	1	1	2	1	0	1	1	0t to wait in line to test	just doing it yourself	1
81	21	20-24	younger	0	3	0		1	0															1	2	1	4	2		2	0	1	1	1	0	1	1	0	1	1	1	2	2	0	1	1		privacy and making it sink in	1
82	20	20-24	younger	1	2	1	12	0	0	1	1	0	0		0		2	1	0			1	0	1	2	3	0	1		0	2	1	1	1	1	1	1	1	0	1	1	1	2	0	1	1	it's much saver	you die alone with 0 one to k0w	1
83	18	<20	younger	1	2	1	16	1	0	1	1		2		0		0	1	0				0	1	2	0	2	1			1	1	1	1	1	1	1	1	1	0	2	1	1	1	1	2		to k0w my status	1
84	29	25-29	older	1	2	1	16	1	2	1	0	0	0		1		0	1	0			2	1	1	2	0	0	1		0	1	1	1	1	1	1	1	1	1	1	1	2	1	1	2	2	it is very necessary to k0w your status	to k0w your status	0
85	19	<20	younger	0	5	1	17	1	1	1	0	0	0	0		1		1	0	2	3		2	0	1				3	2	1	1	1	1	0	0	1	0	1	1		1	2	1	2	1	I don't want anyone else to k0w my status	you will ne the only person who k0ws your status	0
86	20	20-24	younger	1	5	1	16	0	0	1	1	0		0	0		0	1	1	0	1	1	1	0	1				5	0	0	1	1	1	2	0	2	0	1	1	1	1	1	0	1	1	it will be simple for me to test myself than to go to the clinic	it will help to k0w my health status	0
87	23	20-24	younger	0	5	0		1	0	0	1	0	2	0		2		1	1	0	3	1	1	1	2	1	0	1		1	1	1	1	1			0	1	1	1	1	0	1	1	1		wonna k0w my status	I'll k0w my status alone	1
88	20	20-24	younger	1	5	1	11	1	0	1	1	0	2		0		1	1	1	0	1	2	2	1	2	4	0	1		1	2	1	0	0	1	1	1	0	1	2	2	2	1	1	1	1	the pain and less fear	k0wing your status	1
89	20	20-24	younger	0	5	0		1	1			0	2	0		1		0	0			2		0	1				0	2	2	1	1	1	2	0	1	0	1	2	2	0	1	1	1	1	if I'm very worried and the nearest option of calming myself down would be self testing	in some wat it would be good to k0w your status and keep me calm from whether I would be positive /negative	1
90	21	20-24	younger	0	5	1			0	1	1	0	2	0	0	2	1	1	1	0	3	1		1	2	3	0	1		0	0	1	1	1		0	1	0	1	1	0	2	1	1	1	2	I think better to do it for myself	k0wing my status	1
91	22	20-24	younger	0	5	1	18	1	0	1	1	0	0	0		0		1	1	2	0	1	1	1	2	0	0	1		0	1	1	1	1	2	1	1	0	1	2	2	2	0	1	2	1	because I will be testing myself	to k0w my status	1
92	24	20-24	younger	1	4	1	17	1	0	1	1	1	0		1		0	1	1	0	1	1	0	1	2	1	0	1		1	1	1	1	1	1	1	1	1	1	0	0	0	0	1	1	1	privacy	to k0w your status	1
93	23	20-24	younger	0	4	1	18	1	0	1	1	0	0	1		0		1	0			1	1	1	2	1	1	1		0	2	1	1	1	1	0	1	0	1	1	2	2	1	1	1	1	because you will accept that you are infected	everyone who is positive will lead themselves to health facility	1
94	19	<20	younger	0	4	1	18	1	0	0		0	2	0		0		1	0			1	1	1	2	1	0	2		2	2	1	1	1	1	0	1	1	1	1	1	0	1	1	0	1	the fact that I would be at home in my room and maybe with someone that I trust	keeping it to myself so that I wouldn't feel scared or ashamed of myself	1
95	21	20-24	younger	0	4	1	18	1	1	1	1	0	0	1		1		0	0			1	1	1	2	1	0	1		0	0	1	2	0	1	1	1	1	1	1	2	2	2	0	1	1	if you test positive you get your treatment so that you become as others	always k0w your status so that you will 0t be ill	1
96	23	20-24	younger	1	4	1	15	1	0	1	0	0	1	0	1		1	1	1	1	0	0	0	1	2	1	0	0		0	1	1	1	1	0	1	1	1	0	0	2	2	1	1	1	1	the fact that I am the one testing myself	privacy -being able to accept it on first hand	1
97	21	20-24	younger	0	4	0		0				0	0	0		0		0	0			2	1	0	1				1	0	1	1	1	1	1	0	1	0	1	1	0	2	1	1	2	1	I will k0w my status and I will go to the clinic just for second opinionand 0t to be shocked it will motivate me because I will go to the clinic k0wing something	using it anytime when I need to and 0t to be in suspense of my status	0
98	18	<20	younger	0	4	0		0				0	2	0		2		0	0			2		1	2	0	0	1		0	1	1	1	1	1	2	1	1	1	1	0	0	1	1	2	1	to get tested at hospital its better than traditional	my benefits is that I will always k0w my healthiness	2
99	19	<20	younger	0	4	0		1				0	2	0		2		0	0			2		0	1				0	2	2	1	1	1	0	1	0	1	1	2	1	2	2	1	0	1	I don't k0w	I don't k0w	1
100	24	20-24	younger	0	4	1	18	0	0	1	1	0	2	0	0	2		0	0			1	1	1	2	1	0	1		1	1	1	1	1	1	1	1	0	1	1	0	1	1	0	1	1	k0wing your status is very good	k0wing your secret	1
101	22	20-24	younger	1	4	1	16	1	1	1	1	0	1		0		1	1	0			1	1	1	2	3	0	1		0	1	1	1	1	1	1	2	1	1	0	1	0	1	0	1	1	because tradition won't give proper results	to k0w your status	1
102	20	20-24	younger	1	4	1	17	1	0	1	1	0	2	0	0		2	1	1	2	0	1	2	1	2	1	0	1		0	0	1	1	1	1	1	1	0	1	0	0	1	2	1	0	1	to k0w my status without anyone seeing me going to the clinic	0 one will k0w your status	1
103	22	20-24	younger	1	4	1	16	0	2	0	0	0	0	0	0		1	1	0	2		1	2	1	2	1	0	1		0	2	1	1	1	1	1	1	1	1	1	1	1	0	1	0	2	discretion/privacy	privacy	1
104	20	20-24	younger	1	4	1	19	0	0	0	1	0	0	0	0		0	0	1	2	0	1	1	1	2	2	3	1		2	1	1	1	1	1	1	1	1	0	1	0	0	0	0	1	1	I could get tested every week	0t having to fear the stigma of testing for hiv in a public place	1
105	23	20-24	younger	1	4	0		1	0	0		0	2	0	0	2	0	1	0			1		1	2	0	0	1	0	1	2	1	1	1	1	1	0	0	0	1	1	2	2	0	0	1	being private sometimes kills people inside ,by feeling small	to k0w your status before evryone does	1
106	22	20-24	younger	1	4	1	16	1	2	1	1	0	0		0		0	1	0			2	1	0	1				1	2	2	1	1	1	1	0	0	0	1	0	1	1	1	0	1	1	because workers at the clinic can be somewhat rude and unfriendly at times	k0wing your status	1
107	21	20-24	younger	0	4	1	18	1	0	1	1	1	0	1		0		1	1	2		1	1	1	2	1	0	1		0	1	1	1	1	1	1	1	1	1	1	1	1	1	1	1	1	if I take it with my partner	k0wing my status	1
108	18	<20	younger	1	2	1	16	1	1	1	1	0	2		0		1	1	1	0	1	1	0	0	1				2	0	1	1	1	1	0	1	1	1	1	1	1	2	2	1	2	1	I see it myself	you can see for yourself your status	1
109	21	20-24	younger	1	2	1	17	0	0	0		0	0		1		1	1	0	0	3	1	0	0	1				1	0	0	1	1	1	1	0	2	0	1	0	1	1	1	1	1	1	I would feel more comfortable in the comfort of my own privacy alone	0 need to stand in long queues to test instead test at home	1
110	20	20-24	younger	1	2	1	14	1	2	1	1	0	0		0		0	1	1	0	1	1	0	1	2	3	0	1		0	0	1	2	0	1	1	1	1	1	1	1	1	1	1	1	1	because I will always k0w my status	because I will k0w I did it to myself	1
111	18	<20	younger	1	2	1	16	1	1	0		1	0		0		0	1	1	0	3	1	0	1	2	0	0	1		0	1	1	2	0	1	1	1	0	1					1			family	being healthy and k0wing your status
112	21	20-24	younger	1	2	1	17	1	1	1	0	1	1		0		1	1	1	0	0	0	0	1	2	1	0	2		0	2	1	0	0	1	1	1	1	1	1	1	0	2	1	1	1	I'm scared of the clinic	privacy	1
113	19	<20	younger	1	2	1	12	1	2	1	0	0	0		1		0	1	0	0	1	0		0	1				1	0	0	1	1	1	1	2	0	1	1	0	0	2	2	0	2	2	2	2	1
115	22	20-24	younger	1	2	1	15	1	1	1	0		2		0		0	1	0			0	2	1	2	1	0	1		0	1	1	1	1	1	1	1	0	1	1	1	0	1	1	2	1	to protect me and my partner ,don't want to be selfish	free to k0w your results in the privacy of your own home	1
116	21	20-24	younger	1	2	1	19	1	0	0	0	1	0		0		2	0	0	0	0	2	2	1	2	1	0	1	0	0	1	1	1	1	1	0	2	0	1	1	1	1	1	1	1	1	if I'm positive I should cry at home so that people might 0t see me	so that people should 0t see me to come to test	1
117	21	20-24	younger	0	3	0		1	0	0		0	2	0		1		1	0			2		1	2	4	0	2		0	2	1	0	0	1	0	0	0	1	2	2	2	2	1	1	1	you would be comfortable with yourself	0t everyone k0wing your status	1
118	25	25-29	older	0	3	0	20	1	1	1	1	0	2			2		1	0			1	0	1	2	1	0	1		0	1	1	1	1	1	0	1	1	1	1	1	2	2	1	1	1	to k0w my status	to k0w my status	1
119	24	20-24	younger	0	3	0	17	1	2	1	1	1	2	0		1		0	1	2	0	0		1	2	1	0	1		1	1	2	1	1	1	1	1	1	1	1	1	2	1	1	1	2	I don't k0w	I don't k0w	1
120	19	<20	younger	1	1	1	14	0	0	0	0	0	1		0		1	0	1			1	2	0	1		0	2	2	0	2	1	2	0	0	2	0	0	2	1	2	1	2	1	0	2			1
121	20	20-24	younger	1	2	1	10	1	2	1	1	1	0				1	1	1			1	1	1	2	0	0	1		1	2	1	1	1	1	0	1	1	0	1	1	1	2	1	1	1	to k0w my status and also to k0w where you stand	it would be in secret	1
122	18	<20	younger	1	3	0	14	0	0	0		0	0				0	1	1	0	0	1	1	1	2	1	0	1		2	1	1	1	1	1	2	1	1	1	1	1	1	1	1	2	2	to k0w my status	to k0w my status	1
123	25	25-29	older	1		1	19	1	0	1	1	0	1		0		0	1	1	0		1	0	1	2	1	0	1		2	2	1	1	1	1	0	1	0	1	2	2	2	1	1	2	1	convienence	convienence	1
124	22	20-24	younger	1	3	1	21	0		0		0			0		1	0	0			1	1	0	1				2	1	2	1	1	1	2	2	0	0	2	2	2	0	2	0	2	2			2
125	24	20-24	younger	0	3	0	21	0		0		0	2	0				1	1	0	1			1	2	0	0			0	0	1	1	1		1	1	1	1	1	1	2	2	2	2	2			1
126	20	20-24	younger	1	2	1	18	1	2	0	0	1	0		0		1	1	0			1	2	0	1		0	1		0	2	1	1	1	1	0	1	0	1	1	2	1	0	1	1	1	because the self testing is more accurate	k0wing your status	1
127	21	20-24	younger	1	2			1	0			0	2				1	0	0			2		0	1		0	0	2	0	2	1	2	0	2	2	2	0	1	1	1	2	2	2	2	2			2
128	22	20-24	younger	0	4	0	19	1	0	1	1	0	1	1		1		1	0			1	2	1	2	1	0	1		0	1	1	1	1	1	1	1	1	0	1	0	1	1	1	1	1			1
129	20	20-24	younger	1	4	1	16	1	0	1	1	1	0	0	0		0	1	0			1	0	1	2	1	0	1		1	1	1	1	1	1	1	1	0	2		2	0	2	2	2	2			2
130	18	<20	younger	0	4	0		1	0			0	0	0	0	1	1	1	0			2		0	1			0	0	0	1	1	1	1	1	1	1	0	1	1	1	2	2	1	1	1	it makes one more comfortable and one can test oneslf as often as one wishesone can k0w ones status always	you'll always k0w your hiv status, you can test yourself anytime	1
131	21	20-24	younger	1	4	1	15	0	2	1	1	0	0	0	0		1	0	0			1	0	0	1			1	2	2	1	1	1	1	1	0	0	0	2	1	1	1	2	2	2	1	if I were to be encouraged to do it	k0wing your status	2
132	25	25-29	older	0	4	1	16	1	0	1	0	0	0	1		0		1	0			0	1	1	2	1	0	1		0	2	1	1	1	1	1	1	0	1		1	2	2	1	2	1	I don't think there will be any motivation especially for those who never did hiv testing in their life but I will be easy for those who has done it	maybe it might benefit you cause you will always k0w your status evertime	1
133	25	25-29	older	1		0						0	1		0		2	0	0			2		0	1				0	1	1	1	0	0	2	2		0	1	0	1	2	0	1	2	1	I will spread it	to feel stressless and feel free	1
134	24	20-24	younger	1	5	1	13	1	0	1	1	0	0		1		2	1	1	0	1	1	1	1	2	4	4	1		1	1	1	1	1	1	1	0	0	1	1	2	2	2	2	1	1	easy to use and fast	to k0w your status individually	1
135	22	20-24	younger	0	5	1	21	1	1	1	0	1	0	0		1		1	1	2	2	1	0	1	2	1	0	1		0	1	1	2	0	1	1	1	0	1	2	2	2	2	1	1	1	since I don't have time to go after 3 months sometimes ,then self test would be best for me	to k0w my status individual first	2
136	21	20-24	younger	0	5	1	20	1	0	1	0	0	0	0		1		1	1	0	0	0	0	0	1				3	0	2	1	1	1	0	0	1	1	1	1	1	1	2	2		2	it will be confidential and private	would k0w my status without facing	1
137	21	20-24	younger	0	5	0	18	0	0	0		1	2	1		2		1	0			0	1	1	2	1	0	1		2	2	1	1	1	1		1	1	1	0	0	1		1	2	1	being scared facing the nurses when doing the test so self testing is better	if you did it you can even convince your partner to do it	1
138	20	20-24	younger	0		1	17	1	0	1	1	1	2	1		1		1	1	0	0	1	1	1	2	1	0	1		0	2	1	1	1	1	1	1	0	1	1	1	2	2	1	2	1	I think I will go for it because it's private	to k0w my status before somebody tells me	1
139	19	<20	younger	0	2	1	17	1	0	1	1	0	2		0		0	1	1	0	1	1	1	0	1				1	0	2	2	1	1	2	1	1	0	0	1	1	1	2	1	1	1	because it would be quick	0 one will k0w
140	20	20-24	younger	0	2	1	18	1	0	0		0	2	0		1		1	1	1	0	1		1	2	1	0	2			2	1	2	0	1	1	1	1	1	2	2	2	2	1	2	2	because I am so shy to go to the testing services	I am the only one who will be k0wing about my status	1
141	22	20-24	younger	0	2	0	17	1	0	1	1	0	0	1		1		1	1		1	1	1	1	2	3	0	1		0	1	1	2	0	1	0	1		1	2	2	2	2	1	1	1	1 cause at the clinic there is long que	to k0w your status in private	1
142	21	20-24	younger	0	2	1	20	1	1	1	1	0	2	0		1		1	0	0	1	2	2	1	2	0	3	1		0	1	1	1	1	1	1	1	0	1	1	1	2	2	0		1	because I'm scared and I don't want other people to k0w my status	k0w my status	1
143	23	20-24	younger	1		1		1	2	1	1	1	1		0		1	0	0	0	1	1	0	0	1				1	0	1	1	2	0	1	0	1	0	0	1	0	0	2	1	2	1	privacy and its quick	I will be k0wing my status	1
144	24	20-24	younger	0	4	1	23	1	1	1	1	0	2			2		1	1	1	0	1		1	2	3	0	1		1	2	1	2	0	1	1	1	1	1	1	1	1	2	1	1	1	don't k0w		1
145	20	20-24	younger	0	5	1	20	1	0	1	0	0	2	0		1		1	0			1	1	1	2	2	3	1		0	2	1	1	1	0	1	1	0	1	0	1	2	1	1	2	1	the k0wledge that I alone would k0w about it	I would be more comfortable and less scared of being tested by someone else	1
146	20	20-24	younger	0	5	1	19	1	0	1	1	0	2	1		2		1	0			1	1	1	2	1	0	1		0	1	1	1	1	1	1		0	1	1	1	2	1	1	2	1	it will be fast and I will be in a comfortable	k0wing your status and 0body else	1
148	21	20-24	younger	1	5	1	15	1	2	1	0	0	1		1		1	1	0			1	1	1	2	3	2	1		0	1	1	1	1	1	1	1	0	1	1	0	2	2	1	1	1	less pain and quicker than the traditional	it will be my secret	1
149	20	20-24	younger	0	5	1	19	1	0	1	0	0		0		2		1	1	2	1	2	2	1	2	2	0	1	5		2	1	1	1	2	1	1	0	1	2	2	1	2	1	2	0	to k0w where I am standing	to k0w our status	1
150	19	<20	younger	0	5	1	19	1	0	1	1	0	0	1		0		1	1	1	0	1	2	1	2	0	3	1		1	0	1	1	1	1	1	1	1	1	1	1	1	1	1	1	1	don’t want anyone to my status	to k0w my status	1
151	21	20-24	younger	1	5	1	14	1	0	0		0	0		0		1	0	1	0	1	1	2	0	1				2	0	1	1	0	0		0	1	0	0	1	1	2	2	0	1	1	because I want to k0w my status on my own	self confidence	0
152	27	25-29	older	0		1	21	1	0	1	1		2	1		0		1	1	0	3	1	2	1	2	3	0	1		0	2	1	1	1	0	1	1	0	1	2	2	2	2	1	1	1	in my believe I believe that some time traditional 0t telling truth	0 one who will k0w my status if I did n't tell them	1
153	26	25-29	older	0	5	1	10	1	0	1	0	1	2	1		1		0	1	0	3	1	2	1	2	3	0	2	2	0	1	1	1	1	2	1	0	1	1	1	1	2	0	1	1	1	because I will k0w my status	the pharmacy	1
154	21	20-24	younger	1	5	1	15	0	0	1	1	0	0		0		1	0	1	0	1	1	0	1	2	1	0	0		0	2	1	1	1	1	1	1	0	1	2	2	1	1	1	2	2	because I will be alone	your partner	1
155	20	20-24	younger	0	5	1	19	1	0	1	1	1	2	0	0	2	2	0	1	0	1	1	2	1	2	3	0	1		0	1	1	1	1	1	1	1	0	1	1	0	0	1	0	1	1	I don't k0w	to k0w where I stand	1
156	22	20-24	younger	0	5	1	18	1	0	1	0	0	2	0		0		1	1	1	0	0	1	1	2	1	0	1		1	2	1	1	1	1	1	1	0	1	0	1	1	1	0		1	privacy	you will feel free cause 0 one will k0w about your test	1
157	26	25-29	older	0	5	1	18	1	0	1	1	0	2	1		0		1	1	2	0	1	1	1	2	0	1	1		0	1	1	1	1	1	1	1	0	1	0	1	1	0	1	2	1	to keep healthy	to k0w my status everytime	1
158	18	<20	younger	0	2	0			2					0		1						2		1	2	3	4	1		0	0	1	1	1	1	2	1	1	1	1	0	0	0	1	2	2	because I will be the only one who k0ws about my status at that time	k0wing your status	1
159	20	20-24	younger	1	2	0		0				0	2		0		2	0	0			2		0	1				0	1	2	1	1	1	0	1	1	0	1	1	1	1	1	1	1	1	go have private	you only one who k0w if your positive or 0t	1
160	19	<20	younger	1	2	1		1	0	1	0	0			0		0	0	0			0	0	0	1				1	0	2	2	1	1	2	1	1	0	1	1	1	2	2	1	0	0	I don’t want to be scared before other people	I will be k0wing my status	1
161	18	<20	younger	1	2	1	17	1	0	1	0	0	0		0		0	1	1		1	1	1	0	1				1	0	2	1	1	1	2	0	1	0	2	2				0		1		you doing it by yourself and k0wing your status with 0 one k0wing	1
162	20	20-24	younger	0	2	1	18	0	1	1	1	0	2	0		2		1	1	0	1	2	2	1	2	1	0	1		0	0	1	1	1	1	1	1	0	1	1	2	1	2	1	2	1	I think is more save than traditional services	I can test more than once	1
163	18	<20	younger	0	2	0		0				0	2	0	0	1		0	0			2		0	1	0			0	1	0	0	1	1	1			1	0	0	2	2	2	2	2	2	cause I don’t want people to k0w my status	to k0w your status private	0
165	19	<20	younger	1	2	1	18	1	0	0		0	0				1	1	0	0	2	1	0	1	2	1	0	1		1	1	1	1	1	1	1	1	1	1	1	1	1	1	1	1	1	to k0w my results so I can keep my partner safe	keeping my results to myself and my partner	1
166	18	<20	younger	1	2	0		1	2			0	2				1	1	0			2		0	1				2			0	1	1		0	1	0	0	0	0	0	0	0	0	0	0thing I'd never do such	0thing	0
168	19	<20	younger	1	2	1	13	1	1	1	0	0	1		0		1	1	1	0	0	1	1	1	2	1	0	1		0	2	1	1	1	1	0	0	1	1	1	0	0	2	0	2	2	0ne	k0wing your status	1
170	19	<20	younger	1	2	1	15	1	1			0	2		0		2	1	0	0	1	1	0	1	2	3	0	1		0	2	1	2	0	1	1	0	0	1	2	0	2	1	1	2	1	by going to the doctor	to make sure about your status	2
171	20	20-24	younger	1	2	1	15	1	2	1	0	1	1		1		1	1	0	0	0	1	2	1	2	3	0	1		1	2	2	1	1	1	1	1	1	1	1	1	2	0	1	1	1	because I wonna k0w my status	status /results-afraid of people /nurse-how people think about you	1
173	19	<20	younger	1	2	1	16	1	0	1	1	1	2		1		0	0	0	0	1	2	2	1	2	3	0	1	0	0	1	2	1	1	1	1	1	1	2	0		1	2	0	2	2	I will like to go to the clinic	you won't be sure about it
175	20	20-24	younger	1	2	1	15	1	0	1	1	1	2		0		1	1	1	0	1	1	0	1	2	2	0	1		1	2	1	1	1	1	1	1	0	1	1	1	1	1	1	1	1	it is better and safer	k0wing your status	1
177	22	20-24	younger	1	5	1	14	1	2	1	1	0	1		1		0	1	1	0	2	0	1	0	1				1	2		1	1	1	1	1	1	1	1	1	1	1	2	1	1	1	quick and easy	self motivation to k0w your results	1
178	22	20-24	younger	1	5	1	9	1	2	1	0	0	2		0		2	1	1	0	0	1	2	1	2	1	0	1		1	1	0	1	1	1	1	1	1	1	1	1	1	1	1	0	2	to k0w alone	just to k0w my status	1
179	20	20-24	younger	0	5	1	19	1	1	1	0	0	0	0		0		1	1	2	4	1	1	1	2	3	3	1		2	2	1	2	0	1	1	1	0	1	2	2	2	0	1	2	1	I am curious to k0w the difference	it would be much easier and quicker	1
180	27	25-29	older	0	5	1	15	1	0	1	1	0	0	1		0		1	1	2	2	1	0	1	2	1	0	2		2	2	1	1	1	1	1	1	0	2	2	2	0	0	2	1	1	0thing	0ne	2
181	19	<20	younger	0	5	1	17	1	0	1	1	0	0	0		0		1	0	0	1	1	1	1	2	1	0	1		0	2	1	1	1	1	1	1	0	1	0	0	2	1	1	1	1	I feel it decreases the fear i think it's better to deal with it alone	getting to be sure if you want to do it still or 0t	1
182	26	25-29	older	0	5	1	17	1	0	1	0	0	2	0		1		1	0			1	1	1	2	2	0	1		1	1	1	1	1	1	1	1	1	1	1	1	1	1	1	1	1	because its at the comfort of myself	more people are afraid to go to the clinic and its saves time	1
183	22	20-24	younger	0	5	1	19	1	0	1	0	0	0	1		1		1	0			1	1	0	1				3	0	0	1	1	1	0	0	1	0	1	2	1	1	0	1	1	1	it is private and people would 0t be able to read your face when you exit	privacy	1
184	25	25-29	older	1	5	1		1	2	0		0	2		1		1	0	1	0	0	2	2	0	1				1	1	0	1	1	1	1	0	2	1	1	1	1	0	1	1	1	1	I don't k0w	I don't k0w	1
185	21	20-24	younger	0	5	0		0	0			0	0	0		0		1	0			2		1	2	3	4	1		0	2	1	1	1	1	2	0	0	1	0	2	2	2	1	1	1	easier access	save time than to go to a clinic and wait for hours	1
186	19	<20	younger	0	5	0		0				0	0	0		0		0	0			2		0	1				1	2	2	2	2	0	2			0	1	2	2	2	2	1	1	1	that it would be more reliable	k0wing my status quickly	2
187	23	20-24	younger	0	3	1	19	1	0	1	0	0	2	0		1		1	1	2	4	2	2	1	2	3	0	1		0	1	1	1	1	1	1	1	0	1	1	1	1	1	1	1	1	in this way we prevent wasting our time being on ques	being confident and gaining strength of k0wing your status	1
188	19	<20	younger	0	3	1	17	1	0	1	0	0	2	1		1		1	0			1	2	1	2	1	0	1		0	1	1	1	1	1	1	1	0	1	2	2	1	1	0	1	1		k0w your status	1
189	18	<20	younger	0	3	1	14	0	1	1	0	0	2	0		1		1	0			0	0	1	2	1	0	1		0	2	1	1	1	1	0	1	1	1	1	1	1	2	1	1	1	because is much more faster	by k0wing my status	1
190	24	20-24	younger	0	2	1	19	1	0	1	1	0	0	1		1		1	0			1	1	1	2	3	0	1	2	0	1	1	1	1	1	1	1	0	1	1	1	0	1	1	1	1	to k0w my status	privacy- 0 one will k0w about my status but myself	1
193	23	20-24	younger	1	2	1	14	1	1	1	0	0	0		0		1	1	1	1	0	1	2	1	2	3	0	1		0	2	1	1	1	1	1	0	1	1	1	1	1	1	1	1	1	I'll be alone when testing and my results would be my secret	0 one would be around so I won't panic	1
194	20	20-24	younger	1	2	0		0		0		0	2	0	0		0		0			2		1	2	1	0	1	0	1	2	1	1	1	1	2	1	0	1	1	1	1	1	1	0	2			1
195	28	25-29	older	0	2	0	22	0	0	1	0	0	1	0		0		1	0			1	1	1	2	3	2	1		1	1	2	2	0	2	1	0	1	2	0	0	2	1	2	0	0		k0w your status without anybody that you k0w	0
196	23	20-24	younger	1	3	0				0		0		0			2	0	0			0	2	0	1				0	0	0	1	0	0	1			1		1	1	1	1	1	2	1	it is better	it is a safe way	0
197	21	20-24	younger	1	3	1	16	0	0	1	1	0	1		1		0	0	0			1	0	0	1				1	2	1		1	1	0	1	1	1	1	1	1	0	1	1	1	1	I don't k0w	I have 0 opinion	1
198	22	20-24	younger	0	4	1	19	1	0	1	1	0	2	0		1	0	0	1	2	3	1		0	1				5	0		2	0	0	2	0	0	1	1	1	0	0	0	0	2	2			0
199	24	20-24	younger	0	2	0	20	1	0	0	1	0	2	0		2		1	0			2		1	2	1	0	2	1		0	1	1	1	0	1	1	0	2	2	1	1	2	0	0	1			0
200	21	20-24	younger	0	2	1	17	1	0	1	1	0	0	1		0		1	0			1	1	1	2	1	1	0		2	2		1	1	1	1	0	0	1	0	0	2	1	2	1	1	because I won't be worried about people or nurses shouting	to k0w where one stands and to be able to protect others	1
201	25	25-29	older	0	2	1	17	1	0	1	1	0	0	1		0		1	1	0	0	1	0	1	2	1	0	1		1	0	1	0	0	2	1	0	1	1	2	0	1	2	1	1	1	it would be more comfortable and easy	helping by k0wing your results	1
202	19	<20	younger	0	4	1	18	1	0	1	1	0	0	0		1		1	1	1	0	1	0	1	2	3	0	1		0	2	1	1	1	1	0	0	0	1	1	1	1	1	1	1	1	at times it might be uncomfortable to go to the clinic	so that you can k0w your status and get help if you need	2
204	19	<20	younger	1	1	0		1				1	2		0		1	0	0			2		0	1		3	2		1	0	0	0	0		2	0	0	2	0	2	2	1	0	2	2			2
205	21	20-24	younger	1	2	1	13	1	2	1	0	0	0		1		1	1	1	1	0	1	0	1	2	3	2	1		0	2	1	1	1	1	1	1	1	1	1	1	1	2	1	1	1	I mean it will be better than standing in long lines because some people get nervous and leave the line	a free spirit afterwards	1
206	21	20-24	younger	1	4	0	13	0	0	0	0	0	0	0			1		1	0	0	1	1	1	2	1	0	1		0	1	1	1	1	0	0	1	0	1	0	1	1	1	1	2	1	it will be time saving and you the only one who k0ws	time saving(my time)	1
207	19	<20	younger	0	5	1	15	1	0	1	0	0	2	0	0	0	1	0	0			2	2	1	2	3	0	1		2	0	1	1	1	1	1	1	0	1	1	1	0	0	1	1	1	because clinics are very far from where I live	k0wing my status	1
208	18	<20	younger	0	4	0	17	0	1	1	1		1	0		0		1				1	2	1	2	1	0	1		0	0	1	1	1	2	1	1	0	1	1	1	2	2	1	1	1	motivate 0t to face the nurse at some clinics some of the nurses are rude	k0wing my status	1
209	22	20-24	younger	1	4	1	16	1	1	1	1	0	1	1		1	1	1	1		0	1	2	0	1				4	1	2	1	1	1	1	1	1	1	2	1	2	0	2	1	1	2	if it is time for me then I would ,when I made up my mind	k0wing your status	1
210	22	20-24	younger	1	4	0	12	0		0		0	0	0	0		1					2	1	0	1				0	2	2	1	2	0	2	2	0	1	1	2	2	0	1	2	1	1	to able to doing it in your own space at home any time	it would be quick and have privacy	2
211	21	20-24	younger	0	4	1	19	1	0	1	1	0	2	0		0		1	0	1	0	1	1	1	2	1	3	2		2	1	1	1	1	1	1	1	1	1	0	0	1	1	1	1	1	I think is to k0w the truth about the real hiv	I can take it whenever I have dates about anything and time consuming	1
212	18	<20	younger	1	4	1	15	0	1	1	1	0	0		0		1		0			1	0	0	1				1	2	2	1	1	1	2	0	0	0	1	2	2	2	1	1	0	1	I will be the first to see my results	it would be very confidential	1
213	24	20-24	younger	1	4	1	9	1	0	1	0	0	2		1		0	1	1		3	1	1	1	2	3	0	2		1	1	1	1	1	1	1	1	1	1	1	1	1	2	2		0	you get to whether you negative or positive	get to k0w your status	2
214	20	20-24	younger	1	4	1	11	1	2	1	0	0	2	1	0		1	1	1			1	1	1	2	2	0	1	6	1	1	1	1	1	1	1	1	1	1	1	1	1	2	1	2	2	2	2	1
215	20	20-24	younger	1	4	1	12	1	0	1	0	1	1	0	0	1	1	1	1	0	3	1	0	0	1				3	1	1	1	0	0	0	1	1	1	1	2	2	1	2	0	0	1	because it’s a secret and personal	both you and your partner would k0w each other's status	1
216	23	20-24	younger	1	4	1	16	1	1	1	1	0	0		0		1	1	1	0	0	1	2	1	2	0	0	1		1	0	1	1	1	1	1	1	1	1	1	1	2	1	1	1	1	because self testing is better than traditional as you test by your own	being safe all the time	1
217	23	20-24	younger	1	4	1	18	0	1	1	1	1	0	0	1		0	1	1	2	1	1	1	1	2	1	4	1		1	1	1	1	1	1	1	1	1	1	0	1	1	1	1	2	2	the liberty of having absolute privacy	privacy of your results	1
218	21	20-24	younger	1	4	1	16	1	2	1	1	0	2		0		2	1	1	0	4	1	0	1	2	3	0	1		0	1	1	1	1	0	1	1	0	1	1	1	2	2	2	1	1	having sex	in the matter of emergency sex,mobile ,use of room at home	1
219	22	20-24	younger	1	4	1	16	1	2	1	0	0	0		1		1	1	1	0	3	1	2	1	2	3	0	1		0	1	1	1	1	1	0	0	1	1	1	1	1	2	1	1	1	probably being afraid to go to testing stations	you will be the only one to k0w the results	1
220	18	<20	younger	0	4	0		1	0			0	0	0		0		0	0			2		1	2	3	0	1	0	1	1	1	1	1	1	1	1	1	1	1	1	1	0	1	1	1	a lot of things,avoiding long queuesand people looking at you like you've done something wrong	being able to k0w my status and re-test myself at home	1
221	20	20-24	younger	1	2	1		1	0			0	2	0	0	2	2	0	0			1	1	1	2	1	0	0	0	1	0	2	1	1	1	1	0	1	0	1	2	2	2	2	2	2	don't k0w	don't k0w	0
224	19	<20	younger	1	2	1	16	1	1	0	0	1	2		1		2	1	0			1	2	1	2	1	0	1		0	1		1	1	2		1	1	1	2	2	1	2	2	1	2	I don't k0w	I don't k0w	1
225	19	<20	younger	1	2	0	14	1	0	0	1	1	1		0		0	1		0	1	1	0	1	2	0	0	1		2	1	1	1	1	1	1	0	1	1	2	2	2	2	0		1	I don’t k0w ,only god k0ws	to converse yourself that you are 0t hiv	1
227	25	25-29	older	0	4	1	20	1	0	1	0	1	2	1		1		1	0		0	1	1	1	2	1	0	1		0	2	1	1	1	1	1	1	1	0	1	0	0	1	0	0	2	to k0w my status	you will k0w your status	1
228	23	20-24	younger	1	4	0	16	1	2	1	0	0	1		0		0	1	1	0	1	1	2	0	1				1	0	2	1	1	1	0	0	2	1	1	2	2	2	1	1	1	1	0thing will motivate me since I don’t see its useful	0 benefit is a waste of time	1
229	19	<20	younger	1	2	0		0				0	0				2	0	0			2		1	2	0	0	1		1	2	1	1	1	1	1	1	1	1	1	1	2	2	1	2	2	because 0 one can k0w my health	you are the one who will k0w your health	1
230	21	20-24	younger	0	2	1	18	1	0	1	1	0	0	0		0		1	0	0	3	1	1	0	1			1	3	0	2	1	1	1	0	1	1	0	1	0		1	2	1	0	1	I will be the only one to k0w my status	you can test at any time and I think that will reduce death because people will k0w early about their status	2
231	23	20-24	younger	1	2	1		0	0	0		0	0				1	0						0	1				5	0	0	1	1	1	2			1	2	1	1	0	2	2	1	1	when I'm ready	you'll k0w your status	0
232	19	<20	younger	0	2	0	16	1	0	0			2	1		2		1	1			1	1			1	0	1			2	1	1	1	1	1	0	0	1	1	2	2	2	1	2	0	so that I won't wait in lines at the clinic	would k0w my status - 0 one will k0w	1
233	19	<20	younger	0	2	1		1	1	1	1	0	0	0	0	2	2	0	1	0	1			1	2	3	3	1		0	1	1	2	0	1	1	1	1	1	1	1	0	2	0	0	1	because of the people	don’t k0w	1
234	20	20-24	younger	0	2	0		1	0	0	1	0	2	0		2		0	1	0	1	1	0	0	1		1	2	3	0	0	2	2	0	1	1	2	0	1	1	2	2	2	1	2	2		because I am 0t try to get my self testing	0
235	18	<20	younger	1	2	1	16	1	0	1	1	0	0		0		0	1	0			1	2	1	2	4	0	0	5	1	1	1	1	1	1	1	1	0	1	1	1	1	2	1	1	1	I wanna k0w my status	I will ony k0w	1
236	25	25-29	older	0	2	0	18	0	2	1	1	0	2	1		0		1	0	0	3	1	1	0	1				5	0	1	1	1	1	1			0	2	1	1	1	2	1	1	1	because its private to use	k0wing your status in a private way and to be the first one to see the results	1
237	20	20-24	younger	0	3	1	19	1	1	1	1	1	1	1		1		1	1	2	3	1	1	1	2	1	3	1		2	1	1	1	1	1	1	1	0	1	1	1	1	1	1	1	1	the people who already are infected	to k0w what happens in my life	1
238	23	20-24	younger	0	2	1	16	1	1	1	1	0	2	1		2		1	1	0	1	1	1	1	2	1	0	1		1	2	1	1	1	1	0	1	1	1	1	1	1	2	1	2	2	its quicker and I want privacy	I will throw away the tester and pretend as if 0thing happened	1
239	19	<20	younger	0	2	1	18	0	0	0	0	0	0	0		2		0	1				2	1	2	3	0	1		0	2	2	1	1	2	1	1	1	1	1	1	2	2	1	2	1	I don’t k0w	I don't k0w	1
240	19	<20	younger	0	2	1	14	1	0	1	1	0	0	1		1		1	1	0	1	1	1	1	2	1	0	1		0	1	1	1	1	1	1	1	0	0	1	2	2	2	1	1	1	its private and quick	you'll k0w your results	1
241	19	<20	younger	0	2	1	17	1	1	1	1	0	1	1		1		1	1	0	1	1	1	1	2	1	0	2		1	1	1	1	1	1	1	1	0	1	1	1	2	1	1	1	1	to be the only one who k0ws first about my status	so that people may 0t k0w my status	1
242	20	20-24	younger	0	2	1	18	1	0	1	0	0	2	1		2		1	1	1	0	1	1	1	2	3	0	1		0	2	1	0	0	1	1	1	1	1	2	0	0	1	1	1	1	to k0w my status and where I stand	k0wing my status	1
243	22	20-24	younger	0	2	1	19	1	0	1	1	0	2	0		2		0	0			1	1	0	1				5	0	2	1	1	1	1	1	0	0	2	1	1	2	1	1	1	1	I don't mind them both	privacy	2
244	20	20-24	younger	1	2	1	18	1	0	1	1	0	2	0	0	2	1	0	1			1	0	1	2	1	0	1	5	0	1	0	2	0	2	0	2	0	2	0	2	2	2	2	0	2	u have to go to the clinic ,hospital because everyday tech0logy changes ,0w there is 0 need for	to k0w that my status is good	2
245	22	20-24	younger	0	2	1	17	1	1	0	1	0	0	0		0		1	1	2	1	1	1	0	1				5	1	1		1	1	1	0	0	0		1	1	1	1	1	1	1	I don’t have to go for a public hospital where everybody will see me	I will believe it because I did myself	1
246	20	20-24	younger	0	1	1	18	1	0	0		0	2	0		2		1	1	1	0	1	1	1	2	1	0	1		0	0	1	1	1	1	1	1	1	1	1	1	1	1	1	1	1	I will k0w my status before everyone k0ws	to k0w my status	1
247	22	20-24	younger	0	2	1	19	1	0	0	1	0	2	1		2		1	1	1	2	1	1	1	2	1	0			1	1	1	1	1	1	1	1	1	1	1	1	0	1	1	2	1	to k0w my status	k0w our status	1
248	20	20-24	younger	1	2	1	14	1	2	1	0	0	0		0		1	1	1	0	3	0	0	0	1				1	0	2	1	0	0	1	0	2	1	1	0	2	2	1	1	1	1	you can keep your results to your self	its just easier	1
249	25	25-29	older	0	4	1	19	1	0	1	0	0	0	0		1		0	0			1	1	1	2	3	0	1		1	1	1	1	1	1	1	1	1	1	2	2	1	1	1	1	2	because its easy and simple to use	to be sure and k0w about your status	1
250	22	20-24	younger	0	4	1	17	1	1	0		0	0	1		2		0	1	1	2	1	1	1	2	2	0	1	3	1	1	1	1	1	2	1	1	0	1	1	1	2	1	1	1	1	I will be doing it alone	I will k0w my status	1
252	21	20-24	younger	1	2	1	12	1	0	1	1	0	0		0		1	0	1			0	0	0	1		2	2	1	0	1	1	1	1	1	0	0	1	1	1	1	2	2		1	1	my k0wledge of status	getting k0wledge	1
253	24	20-24	younger	0	2	1	19	1	0	0		0	0	1		1		0	0			1	1	1	2	1	1	1		0	2	1	1	1	1	1	1	0	1	1	1	0	0	1	2	2	k0wing my status	keeping a healthy lifestyle	1
254	21	20-24	younger	1	3	1	14	1	0	1	1	0	0		1		0	1	0			1	1	1	2	2	3	1		1	1	1	1	1	1	1	1	1	1	2	1	1	1	1	1	1	I don't have motivation	to be careful 0t to spread it	1
255	24	20-24	younger	0	2	1	17	1	0	1	1	0	2	0		0		1	1	0	0	1	1	1	2	1	0	1		0	1	1	1	1	1	1	1	0	1	0	0	2	2	1	1	1	to k0w my status if I am afraid to go to the clinic		1
256	20	20-24	younger	1	3	1		1	0	0		0	2		0		0	1	0			1	0	1	2	3	0	1		0	0	1	1	1	1	1	2	0	0	2	2	2	2	2	2	2			1
257	21	20-24	younger	0	4	1	18	1	0	1	0	0	0	0		1		1	0			1	1	1	2	3	0	1	3	2	1	1	1	1	1	1	1	1	1	1	1	2	1	1	1	1	that you do it alone	that 0 one else will k0w about your results	1
258	21	20-24	younger	1	4	1	16	1	1	1	1	0	0		0		0	0	0			1	0	0	1				3	0	2	1	2	0	2	1	0	0	1	0	2	0	2	1	0	0	2	to k0w my status	1
259	18	<20	younger	1	2	1	14	0	2	1	0	0	0	0	0		1	0	0			1	1	0	1				1	1	0	1	2	0	1	0	2	0	2	2	2	2	2	0	1	1	a doctor with qualifications	your privacy -your life	1
260	21	20-24	younger	1	2	0	19	1	0	0	0	1	0	0	0	2	2	1	1	1	0	1	2	0	1		4	0	2	0	2	1	1	1	1	0	1	1	1	1	0	2	2	2	2	2	I don’t k0w	to k0w your status	2
262	19	<20	younger	0	4	1		0	0			0	2	0	0	0	2	1	0			2		1	2	1	0	1	0	2		1	1	1	1	1	1	1	1	0	1	2	2	1	1	1	I don't k0w	I don't k0w	1
263	18	<20	younger	1	2	0	16	0	2			0	2		0		2	1	0			1	1	0	1				1	0	1	1	1	1	0	2	2	0	0	2	2	2	2	0	2	2	letting me k0w of my importance for testing	k0wing your hiv status	0
264	22	20-24	younger	0	3	0	22	0	0	0		0	2	1		1		1	0			1	1	1	2	2	0	1		1	2	1	1	1	1	1	1	0	1	0	2	2	1	1	2	1	to be able to k0w my status	because many people are afraid to go to clinic and test	1
265	20	20-24	younger	1	4	1			0	1		0	2				2	1	1			1	1	0	1	1	1	1	5	0	0	1	1	1	1	1	1	0	1	1	1	1	1	0	1	1		being safe all the time	1
266	29	25-29	older	1	3	1	10	1	2	1	1	0	0		1		0	1	0			1	0	0	1				2	0	2	1	1	1	2	1	1	1	1	1	1	1	1	1	1	1	self testing to be the first one to k0w	to be the first one to k0w	1
267	18	<20	younger	1	2	1		1	0			0	2	0	0		2	0	0			1		0	1				0	2	2	1	1	1	2	2	1	0	1	0	2	2	2	1	1	1	the risk of getting the infection	it would inform you and 0body else and it would be your own problem	1
268	23	20-24	younger	0	3	1	23	1	0	1	0	0	0	1		1		1	1	0	0	1	2	1	2	1	1	1	3	1		1	0	0				1	1	1	1		1	1	1	1			1
269	19	<20	younger	0	3	0		1	0			0		0		2		0				2		0	1				0	2	2	1	1	1	2	0	0	0	1	0	0	2	2	2	1	1	I wonna k0w my status	k0wing your status	1
270	19	<20	younger	1	2	1	16	1	0	1	1	0	2		1		0	0	1	0	1	1	1	0	1				5	0	2	1	1	1	2	1	1	1	0	2	2	2	0	1	0	1	hiv self testing	k0w your status alone 0t anyone	1
271	21	20-24	younger	1	2	1	18	1	0	1	0	0	0	0	1		1	1	0			0	2	1	2	0	4	1		0	2	1	2	0	0	1	2	0	0	0	1	1	1	0	2	1	0t interested in testing of any form	to k0w your status	2
272	24	20-24	younger	1	2	0	17	0	1	0	1	0	1	0	1	1	1	1	0			2	2	0	1	0	0	0	6	0	0	1	0	0	0	0	1	1	0	1	0	2	0	2	2	1	your father	I don’t k0w	0
273	20	20-24	younger	0	1	1	18	1	0	1	0	0	0	0		1		1	1	1	2	1	1	1	2	1	0	1		0	2	1	1	1	1	0	1	0	1	1	1	2	2	1	1	1	it is more private	to k0w my atatus and k0w where you stand	1
274	24	20-24	younger	0	1	1	20	1	0	1	0	0	2	1	0	0		1	1	0	1	1	1	1	2	1	0	1		0	2	1	0	0	1	1	1	0	1	1	2	2	2	1	1	1	the self testing you do it alone you’re the only one who k0w that the clinic	you k0w your status from there you k0w what to do	1
276	18	<20	younger	0	1	1	15	1	0	1	1	0	0	1		1		1	1	0	0	1	1	1	2	3	0	1		2	1	1	0	0	1	1	1	0	0	2	2	2	1	2	1	1	0thing - I'd rather have it done professionally	privacy	1
277	19	<20	younger	0	3	1	19	1	0	1	1	1	0	0		1		1				1	1	1	2	2	0	1		0	2	1	1	1	1	1	1	1	1	1	1	1	1	1	1	1	its private	k0w my status	1
278	23	20-24	younger	1	3	1	16	1	0	1	1	0	2		1		1	1	1		1	1	0	1	2	1	3	2		1	1	1	1	1	1	1	1	0	1	1	1	2	1	1	2	2	by being myself and 0t being afarid of testing	good service	1
279	19	<20	younger	0	3	1	18	1	0	1	1	0	2	0	0	1		0	0			1	1	0	1				1	0	0	1	1	1	1	0		0	1	1	1	0	0	1	2	1		feel more comfortable - 0t judged	0
280	20	20-24	younger	1	3	0		1	0			0	2		0		2					2		1	2	1	0	1		1	1	1	1	1	1	1	1	0	1	1	1	1	0	1	1	1	well wanting to k0w my status for safety reasons	it will be k0wing my health is in good state	1
281	18	<20	younger	1	3	0		1	1	0		1	2		0			1	0			2		0	1	1	0	0	6		0	2	0	0	0	2	0	0	0	2	2	2	2	2	2	2			0
282	24	20-24	younger	0	3	1	20	1	0	1	1	1	2	1	0	1		1	0			1	1	1	2	1	1	0	1	1	0	1	1	1	1	1	1	0	2	2	0	1	0	1	2	1	good	very good	1
283	25	25-29	older	0	4	1	18	1	0	0	1	0	1	1		1		1	0			1	1	1	2	1	0	1		0	1	1	1	1	1	1	1	1	1	1	1	1	2	1	1	1	it wont be scary	confidentiality	1
284	21	20-24	younger	0	3	0		1	0			0	0	0		1		1	1	2	0	2		1	2	0	0	1		0	2	2	1	1	1	0	1	0	1	1	2	2	2	1	1	1	to k0w my status and get medicine and treatment	get to k0w my status	1
285	23	20-24	younger	1	3	1	14	1	0	1	1	0	0		0		1	1	1			1	0	0	1				5	1	1	1	1	1	1	1	1	0	1	1	1	0	1	1	1	1	hiv campaigns	k0w your status	1
286	23	20-24	younger	0	4	1	17	1	0	1	1	0	2	1		0		1	0			1	2	1	2	1	3	1		0	2	1	1	1	1	1	1	1	1	1	1	1	0	1	0	0	getting information about this hiv	privacy	1
287	23	20-24	younger	0	4	1	19	1	1	1	0	0	1	1		1		1	0			1	1	1	2	3	2	1		0	1	1	1	1	1	0	0	0	0	1	1	1	2	0	1	1	0thing because I don’t want to do it myself	0-one k0w	1
288	20	20-24	younger	1	3	1		1	1	1	1	0	0		0		1	0	0			1	0	0	1		0	0		0	0	0	1	1	1	0	2	1		0	1	1	2	1	1	1	to tell other people about my status	to k0w my status	1
289	25	25-29	older	0	4	1	17	1	0	1	0	0	2	1		0		1	1	0	1	1	0	1	2	2	3	1		0	1	1	1	1	1	1	1	1	1	1	1	2	0	1	1	1	its more convienent and fast	the privacy of testing yourself	1
290	23	20-24	younger	0	2	0	19	1	0	0	1	0	0	1		1		1	0			1	1	1	2	1	0	1		1	1	1	1	1	1	0	1	0	1	0	0	2	1	1	2	1		k0w your status	1
291	18	<20	younger	0	2	0		1	0			0	2	0	0	2		0	0			2		1	2	1	0	1		1	2	1	2	0	1	0	1	1	1	0	0	2	2	1	0	1	to make sure is that a right result	it can be my secret	1
292	21	20-24	younger	0	2	0		0	0	0	1	0	0	0	0	0	0	1	1	0	3	1	2	1	2	1	0	1	4	0	0	1	1	1	1	1	0	1	1	1	1	0	0	1	0	1	to k0w better about your status	to feel free about your status	1
293	26	25-29	older	0	1	1	17	1	0	0		1	2	0	0	2		1	0			1	1	1	2	2	0	1	5	0	2	1	0	0	1	1	1	0	1	0	0	2	1	1	2	1	because you feel comfortable and more safe	you benefit 0thing just the k0wledge of how to use it	1
294	20	20-24	younger	0	2	0	18	1	0	0		0	2	0		0		1	1	0	0	1	0	1	2	0	0	1	2	1	1	1	1	1	1	1	1	0	2	0	0	1	1	2	1	1	the thing that will motivate me is that I will be testing myself,0 one will see my results before me,and I can keep it on my own it can be my secret	you don’t need to wait in a que before getting help is better to buy and live which is a thing you are going to benefit	0
295	19	<20	younger	1	3	1	16	0	2	1	1	0	0		0		0	0	0			1	2	0	1		0		4	2	2	1	1	1	1	2	1	0	1	2	2	0		1	1	1	because its more private	it would be more faster in terms of waiting in a long line at the testing sector	2
296	20	20-24	younger	1	2	1	15	1	0	1	0	0	2	0	0		1	1	1			1	2	1	2	1	0	1		2	2	1	1	1	0	1	1	1	0	2	2	0		0	0	0	is because I'm afraid of people	k0wing my status	1
297	23	20-24	younger	1	2	0	15	1	2	0		0	2		0		2	1	0			1	0	0	1				1	1	2	1	1	1	1	1	0	0	1	1	1	1	2	1	1	1	the awareness of the new sytem use,because many of us are still 0t aware of it	you are the only one who k0ws and can make or to the time to decide on getting counselling or 0t	1
298	23	20-24	younger	1	4	1	15	1	0	1	1	0	0		0		1	0	0			1	0	0	1				1	0	2	1	1	1	0	1	1	0	1	1	0	2		1	1	1	that I 'll be abe able to k0w my status before someone else	you wont stress about someone else k0wing	1
299	24	20-24	younger	0	2	1	20	1	1	1	1	0		0		0		0	0			1	2	1	2	1	0	1		0	2	1	1	1	1	1	1	0	0	0	0	0		1	2	1	0 one because you wont tell anyone	0t telling your partner	0
300	18	<20	younger	0	3	0		1	0	0		0	2	0	0	2	1	1	1	2	3	2		1	2	1	0	1		2	1	1	1	1	1	1	1	0	1	1	1	1	2	1	1	1	I will k0w my status first before anyone else	to k0w your status	2
301	18	<20	younger	1	2	0	15	1	0	0		0	0	0	0	1	1	1	0			1	0	0	1				1	0	1	1	1	1	0		1	1	0		0	2	2	2	2	2	to feel more comfortable	don’t k0w	2
302	20	20-24	younger	1	2	1	18	0		0		0	0		0		2	1	0			1	0	0	1				1	2	2	1	1	1	1	2	0	1	1	2	2	2	0	1	1	1	don’t k0w	don’t k0w	2
303	19	<20	younger	1	2	0	16	0	0	0		0	0		0	2	0	0	0			2	1	0	1		0	1	0	1	2	1	1	1	2	2	0	0	0	2	2	0		1	1	2			2
304	24	20-24	younger	1	3	0	21	0				0	2	0		2		1	1			1	1	1	2	3	4	1		0	2	1	1	1	1	2	1	1	1	1	1	1	0	1	1	1	because traditional they don’t k0w the truth they guess	you get to k0w your status	1
306	24	20-24	younger	1	3	1	11	0				0	2	1	1	2	1	1	0			1	1	0	1	0	4	0	6	2	2	2	2	0	1	2	1	1	2	2	2	1	2	1	0	2			2
307	22	20-24	younger	0	2	1	17	1	0	1	0	0		0		1		1	1	2	2	1	1	0	1				1	0	2	1	2	0	2	0	1	0	1	2	2	2	2	1	2	2	I'll get to keep things/status private	getting to keep the results to yourself only	1
308	25	25-29	older	0	2	1	20	1	0	1	0	1	0	1		0			0			1	0	1	2	4	0	1		0	2	1	1	1	1	1	1	1	1	1	1	2	2	2	2	2	I want to k0w the truth about me'so if I go to traditional they will lie	I can k0w my status besides my boyfriend	1
309	22	20-24	younger	0	2	1	19	1	0	1	1	0	0	0	0	2		1	1			1	2	1	2	0	0	1		0	2	1	1	1	1	1	0	1	1	0	1	0	0	0	1	1	I would be the only one who k0ws my status	0 one can k0w your status	1
310	23	20-24	younger	0	3	1	20	1	0	1	1	0	2	0		0		1	1	1	0	1	0	1	2	1	0	1		1	2	1	1	1	1	1	1	0	1	1	1	1	0	1	1	1	I'll be testing alone privately and I won't be queing for testing	it will benefit those who are shy or afraid to que at the clinic for testing	1
311	22	20-24	younger	1	4	1		1	2	1	0	0	0	0	0		1	1	0			1	2	1	2	3	0	1		0	2	1	1	1		1	0	1	1	0	2	0	2	1	1	1			2
312	20	20-24	younger	1	2	1	17	1	0	1	0	1	2		0		0	1	0	0	0	1	0	1	2	3	0	2		2	2	1	2	0	1	0	1	1	2	0	1	1	2	2	1	2	because they don’t have the medicine	to k0w yourself and healthiness	1
313	20	20-24	younger	1	2	1	15	1	1	1	1	0	0	0	1		1	1	0	0	0	0	1	1	2	3	0	1		1	2	1	1	1	1	1	1	0	1	1	2	1	2	1	2	1			1
314	22	20-24	younger	0	2	1	19	1	0	1	1	0	2	0		1		1	0			1	1	1	2	1	0	1		0	2	1	1	1	0	1	1	1	1	1	1	1	2	1	2	1	to k0w my status	to k0w my status	2
315	23	20-24	younger	0	2	1	20	1	0	1	1	0	0	0		0		1	0			0	1	1	2	1	0	2		0	2	1	1	1	1	0	1	1	2	2	1	2	1	0	2	2	I want to k0w my status	to go to the clinic	1
316	24	20-24	younger	0	2	1	18	1	0	1	1	0	2	1		0		1	0			1	1	1	2	2	4	0		0	1	1	1	1	1	0	2	1	1	1	1	2	2	1	1	1	to k0w my status	I would have k0wn my status and start my treatment	1
317	20	20-24	younger	0	2	1	18	1	0	1	0	0	2	1		1		1	1	0	1	1	1	1	2	1	1	1		0	2	2	1	1	1	1	1	1	1	1	1	1	2	1	1	1	because I can k0w my status and where I stand	to k0w my status	1
318	21	20-24	younger	0	2	1	21	1	0	1	0	0	0	0		1		0	0			1		0	1		0		5	1	2	1	0	0	0	0	2	1	2	2	2	2	2	0	2	1			1
319	22	20-24	younger	0	2	1	19	1	0	1	1	1	2	0		1		1	1	0	0	2	2	1	2	1	3	0	0	0	2	1	2	0	1	1	1	1	1	0	0	0	2	0	1	2	because I don’t k0w traditional hiv test	to k0w my status	1
320	20	20-24	younger	0	2	1	18	1	1	1	1	1	1	0	0	0		0	0			1	2	1	2	1	0	1		0	1	1	1	1	1	0	0	1	1	1	1	2	2	0	2	2	it will motivate me to be free and feel good	to k0w your status	1
321	22	20-24	younger	1	2	1	16	1	1	1	1	0	1	1			1	1	0			0	0	0	1				5	0	2	1	1	1	0	1	1	0	0	1	1	1	0	2	1	1	because I think self testing is much safer	because you are going to be the only person k0wing your status	1
322	21	20-24	younger	0	2	1	20	1	0	1	1	0	2	0		2		1	1	1	0	1	1	1	2	1	0	1		1	1	1	1	1	1	1	1	1	1	1	1	1	2	1	1	1	due to it looks like it will be safe & confidentiality	k0wing your status,where I stand	1
323	19	<20	younger	0	2	1	17	1	0	1	1	0	0	1		1		1	0			1	1	1	2	1	0	1		2	2	1	1	1	1	1	1	0	1	1	1	1	1	1	1	2		to be able to test myself	1
324	20	20-24	younger	1	2	1	17	1	0	1	0	1	2	0	1	2	0	1	0				0	1	2	0	0	1		0	1	1	1	1	1	1	0	0	1	1	1	2	2	1	1	1	to be aware of my status -health is my responsibility	0ne but to k0w my hiv status	1
325	21	20-24	younger	0	2	1	18	1	0	1	1	0	2	1	1	1		1	0			1	1	1	2	1	1	2		0	1	1	1	1	1	1	1	1	1	1	1	2	0	0	1	1	I'll get the privacy that I need	it's much easier	1
326	18	<20	younger	1	2	1	12	1	2	1	1	1	2	0	1		0	1	0			1	1	1	2	1	0	1		0	1	1	1	1	1	1	0	0	1	0	0	0	0	1	0	1	2	comfort	1
327	26	25-29	older	0	2	1	18	1	0	1	1	0	1	1		2		1	1			1	1	1	2	0	0	1		0	1	1	1	1	1	1	1	1	0	1	1	1	2	1	1	1	I always prefer to go to professionals ,that's all	I don’t really k0w	1
328	19	<20	younger	0	2	1	19	1	0	1	1	0	2	0		2		1	0			1	1	0	1				1	1	2	1	1	1	2	1	1	1	1	1	1	1	1	0	1	1	because I would k0w my results by myself	0 one would k0w my status	1
329	20	20-24	younger	0	2	0		0		0		0	2	0	0	2		0	0			2		1	2	4	0	1	0	0	2	1	1	1	1	0	1	0	1	1	1	2	1	0	1	1	if you would give more information about it	0 because I would like to k0w	0
330	20	20-24	younger	1	2	0	16	1	0		1	0	2		0		0	1	1	0	4			0	1				1	0	2	1	1	1	2	0	1	1	0	2	1	2	1	0	1	1	because it has to be confidential	confidentiality	1
331	21	20-24	younger	0		1	19	1	0	1	1	0	2	0		0		0	0		0	0	1	1	2	1	0		0	0	2	2	1	1	1	0	1	0	1	1	2	2	2	1	2	2			2
332	22	20-24	younger	1	3	1	18	0	0	0	1	0	0	0	0	0	0	1	0			1	1	1	2	0	0	1	6	1	2	1	1	1	2	0	1	0	1	1	1	2	1	2	1	2	you k0w that the results are 100% sane/positive	you will be only person to k0w about your status	1
333	19	<20	younger	0	2	0						0	2	0		2		0				2		1	2	1	0	0	0	1	2	1	1	1	1	2		1	1	1	2	2	2	1	1	2	don’t k0w	don’t k0w	2
334	21	20-24	younger	0	2	1	18	1	0	1	0	0	0	1		1		0	0			1	1	1	2	1	1	1	2	1	1	2	1	1	1	1	1	0	1	1	1	1	2	1	1	1	because I would like to do it myself so that 0 one will k0w	cause I'll be k0wing my status	1
335	21	20-24	younger	0	2	1	17	1	0	1	0	0	2	1		1		0	0			1	1	1	2	1	1	1		2	2	2	1	1	2	1	1	1	1	1	1	2	1	1	1	1	I want to k0w first whether I'm hiv or 0t	cause I would k0w where I stand	1
336	19	<20	younger	0	2	0		1	0			0	2	0	0	2	2	1	0			2	2	0	1				0	0	2	1	1	1	1	0	0	0	1	2	2	0	1	1	1	1	don’t k0w	don’t k0w	1
337	19	<20	younger	1	2	1	18	1	2	1	0	0	2	0	0		0	1	0			1	0	0	1		2	0	1	2	2	2	1	1	1	0	1	1	1	1	1	2	2	1	1	1	I don’t k0w	k0wing your status	1
338	22	20-24	younger	0	3	0		0		0		0	0	0		0		0	0			2		1	2	3	0	1		1	0	1	1	1	0	2	0	1	1	2	2	0	0		0	0	don’t k0w	to k0w your status	1
339	22	20-24	younger	1	3	1	15	1	1	1	1	1	2		0		1	1				1	1	1	2	0	0	1		1	2	1	1	1	1	1	1	1	1	1	1	1	2	1	1	1	it is important to k0w your status as an individual	it is private and 0 one will k0w about my status	1
340	20	20-24	younger	0	3	1	18	1	0	1	1	0	2	0		1		1	0			1	1	1	2	1	0	1		1	0	2	1	1	0	1	0	1	1	1	0	2		0	1	1		k0wing your status before everyone finds out	0
341	20	20-24	younger	0	3	1	17	1	0	0		0	2	1		0		1	0			1	1	1	2	0	0	1		1	2	2	1	1	1	1	1	0	1	1	1	1	2	2	1	1	to k0w my status and 0t go far to get tested		1
342	20	20-24	younger	1	3	0	18	0	0			0	0		0		0	0	0			1	0	0	1		0		0	0	2	1	1	1	2	2	0	0	2	1	2	1	2	2	2	1	I'm 2	by k0wing your status and counselling	1
343	22	20-24	younger	1	3	0	16	1	2	0	1	0	0	0	1	1	0	1	1		1	1	0	0	1			1	3	0	1	2	1	1		1	1	0	1	2	2	2	2	1	1	2	cause I don’t want people to k0w my status	I will be very happy	1
1	21	20-24	younger	0	2	1	19	1	1	1	1	1	0	0		1		1	1	0	1	1	1	1	2	1	0	0		1	1	1	1	1	1	1	1	1	1	2	0	2	1	1	1	1	0 as soon as possible	To k0w your status. So you can motivate others to go for self testing	1
2	19	<20	younger	0	3	0		0				0	2	0		2		0	0					0	1				0	0	1	1	1	1	2	2	1	0	1	2	2	2	2	1	2	2			2
3	20	20-24	younger	0	3	0		0																1	2				0	2	2	1	1	1	2			1	1	2	2	2	2	2	2	2
4	20	20-24	younger	1	2	1	17	1	1	1	1	1	0	0	0	0	2	1	1			0	2
5	19	<20	younger	0	4	1	17	1	0	0		0	2	0		0		1	0		0	1	1	1	2	1	0	1		1	1	1	1	1	1	1	1	0	1	1	1	1	1	1	1	1	It is more considerate and very confidential thus provide councelling when needed	I think it wil be one to k0w their status to be aware of the importance of self testing	1
6	22	20-24	younger	0	4	0	20	1	0	0		0	2	0		0		1	0			1	2	0	1				4	0	2	2	1	1	1	0	1	1	1	2	1	1	2	1	2	1	It will motivate me that I wil be the only person to k0w and afta every 3 months I wil k0w my status	I wil always k0w my my status	1
7	18	<20	younger	0	4	1	16	1	0	1	1	0	1	0		1		1	1	2	0	1	1	1	2	1	0	2		0	0	1	1	1	2	0	1	0	1	2	2	1	2	1	1	1	There wil be 0 one else who wil k0w my status accept for me		1
8	18	<20	younger	0	4	1	16	1	0	1	1	0	0	0		0		1	0			1	0	0	1				3	0	1	1	1	1	2	0	0	1	1	1	1	1	1	1	1	1	The ability of privecy with oneself	Gain confidence	1
9	32	≥30	older	0	6	1	20	1	1	1	1	0	2	1		0		1	1	1	4	1	1	1	2	1	0	1		1	1	1	1	1	1	1	1	0	1	0	0	1	1	1	1	1	My status would br saved by me only	You would k0w exactly where you standing	1
10	22	20-24	younger	0	4	1	20	1	0	0		1	0	1		1		0	0			1	1	1	2	1	1	1		0	1	1	1	1	1	1	1	0	1	1	2	2	0	1	1	1	atleast then I wil be able to face my own breakdown if there are. I prefer to k0w before seeking health advice from the 01.	As an individual I will be able 0 without any fear whereby people get to see how afraid I am	1
11	24	20-24	younger	1	2	0		1	0	1	1	0	2	0	0		1	0	0			1	2	1	2	0	0	1		0	1	1	1	1	1	1	0	1	1	2	2	2	0	1	1	1	For me to be free about my status	Be free to my status	1
12	20	20-24	younger	0	4	1	20	1	0	1	1	0	2	0		2		1	0			1	1	1	2	1	0	1		0	0	1	1	1	1	0	1	1	1	0	1	1	1	1	1	1	because it will be easy for me to test privete	To my status and being able to go take medication if am positive	1
13	19	<20	younger	0	4	0		1	1			0	0	0		1		0	0					0	1				0	2	2	1	1	1	1	0	0	0	0	1	1	2	2	0	1	1			1
14	18	<20	younger	0	4	1	16	1		0		0	2	0		0		0	1	0	0	1	1	0	1				5	0	1	1	1	1	1	1	1	0	1	1	1	2	1	1	1	1	It could motivate selftesting then afta testing visite a health care facility.	You can k0w you status	1
15	23	20-24	younger	0	5	1	17	1	1	1	0	0	2	0		2		1	1	1	0	1	1	1	2	1	0	1		0	2	1	1	1	1	0	1	0	1	2	1	0	1	1	1	1	I don't believe in traditional things	0 by my own	2
16	21	20-24	younger	0	4	1	17	1	2	1	1	1	0	0		0		1	0			1	1	0	1				3	1	1	1	1	1	0	1	0	0	1	1	1	1	0	1	1	1	I will be alone and comfotable		1
17	20	20-24	younger	0	4	1		1	0	1	1	0	2	0		0		1	1	2		1	0	1	2	1	0	1		2	2	1	1	1	1	2	1	1	1	0	0	2	1	2	2	1	Anything	To k0w your status	1
18	26	25-29	older	0	4	1		1	0	1	0	1	2	1				1	1	1	0	1	0	1	2	1	1	2		0	2	1	1	1	1	0	0	0	1	1	1	1	1	1	1	1			1
19	20	20-24	younger	1	3	1	18	1	2	1	1	1	0	0		2		0	1	2	3	2	2	1	2	0	0	1		0	2	1	1	1	1	1	1	1	1	2	2	1	1	1	0	0	0	I will be k0wing my m status	1
20	22	20-24	younger	0	4	1	16	1	2	1	1	0	2	0		0		1	0			2	2	0	1				1	2	2	2	0	0	0	1	2	0	2	2	2	2	1	2	0	0	Am 2	Confidentiality	0
21	27	25-29	older	0	4	1	15	1	0	1	1	0	2	0		1		0	1	0		1	0	0	1				3	1	2	1	1	1	0	1	0	0	1	0	0	0	1	1	1	1	Am 2		1
22	20	20-24	younger	0	1	1		1	0	1	0	0	2	0	0	1			0			2	2	0	1				5	0	2	2	1	1	0	0	0	0	2	0	0	2	0	0	1	1		It stay confidential	1
23	22	20-24	younger	0	4	1	21	0	1	1	1	1	2	0		1		1	0			1	0	1	2	2	0	1		0	2	2	1	1	0	0	0	0	1	0	0	0	0	1	2	2	Keep it to yourself	To k0w your status	1
24	20	20-24	younger	0	3	1	18	1	0	1	0	0	2	0		1		1	1	1	4	0	2	1	2	1	0	1		0	1	1	1	1	2	1	0	1	1	1	1	0	1	0	2	2	0thing I wouldn't	Confidential	1
25	18	<20	younger	0	4	1	15	0	1	1	1	0	0	0		2		1	0			1	2	0	1				3	0	2	1	1	1	2	0	1	0	1	1	2	0	1	1	0	1	I want 0 first.	It is confidential to yourself.	1
26	19	<20	younger	0	2	1	16	1	1	1	1	1	1	0		1		1	1	1		1	1	1	2	1	0	1		1	1	1	1	1	1	1	1	1	1	1	1	2	2	1	1	1	advertisement	0 in secrat	1
27	23	20-24	younger	0	2	1	17	1	0	1	0	0	2	1		1		1	1	1	0	1	2	1	2	1	0	2		1	2	1	1	1	1	1	1	0	1	1	1	1	2	1	2	1	Take 0 tim and I might as well feel free what personal	k0wing my status	1
28	22	20-24	younger	1	2	1	14	1	1	1	1	0	2		0		0	1	0			1	2	1	2	2		1		1	1	1	1	1	1	1	1	1	1	1	1	1	1	1	1	1		To k0w your HIV self testing	1
29	22	20-24	younger	0	2	1	16	1	0	1	1	0	2	0		0		0	1	0	0	1	0	1	2	1	0	1		1	2	1	1	1	2	0	1	0	0	1	1	2	1	1	2	1	2	I will k0w alone what is my status	1
30	19	<20	younger	0	2	1	17	1	0	1	1	1	2	0		1		1	1	0	4	1	0	1	2	3	0	1		1	2	1	1	1	1	1	1	1	1	1	0	1	1	1	1	1	To make sure that am 0t HIV	So that your private life can be private	1
31	19	<20	younger	0	2	0	14	1	0			0	0	0		0		0	0					1	2	3	0	1		0	2	1	1	1	1	0	0	0	1	1	1	1	1	1	2	1	Because I will be doing it alone.	You would k0w your status alone	1
32	21	20-24	younger	0	1	1	18	0	2	1	1	0	0	0		2		1	0			1	0	0	1				5	0	1	1	1	1	2	0	2	0	1	2	2	2	1	1	2	1	Because I don't belief in traditional services	Because it 's the best	0
34	20	20-24	younger	0	2	1	18	1	1	1	1	0	2	0		2		1	0			2	0	1	2	1	0	1		2	1	1	1	1	1	1	1	1	1	1	1	1	1	1	1	1		To make sure that I k0w my status	1
35	20	20-24	younger	1	3	1	17	1	2	1	1	1	0		0		2	0	0			0	2	1	2	1	0	1		1	0	1	1	1	1	1	1	0	1	2	2	2	2	0	0	2	My status	k0wing my status	1
36	20	20-24	younger	0	3	1		1	1	1	1	0	1	0		1		1	1			1	1	1	2	1	0	1		1	1	1	1	1	0	1	1	1	1	1	2	1	1	1	2	2			1
37	22	20-24	younger	0	4	1	20	1	1	1	1	0	0	1		0		1	1	0	0	1	1	1	2	1	1	1		1	1	1	1	1	1	0	1	0	0	1	1	2	0	0	1	1	I would never be motivated to take up the self testing	I see 0thing benefecial to that selftesting	0
38	23	20-24	younger	0	4	1	19	1	0	1	0	1	0	1		1		1	1	1	0	1	1	1	2	1	0	2		0	1	1	1	1	1	0	1	0	0	1	1	1	1	1	2	2	To take and k0w my own status and make sure that’s private	0	1
39	22	20-24	younger	0	2	1	19	1	0	1	1	0	2	1		1		1	1	1	0	1	1	1	2	1	0	1		0	2	0	1	1	1	1	1	1	1	0	0	2	2	1	2	1	Because it is private	It will be simple for you so that people won’t be able to k0w you result	1
40	20	20-24	younger	0	2	1	18	1	0	1	1	0	0	0		2		1	1	0	0	1	1	1	2	1	0	1		1	1	1	1	1	1	1	1	1	1	0	0	1	1	0	1	1	want to test my self always	k0wing my status all the time	1
41	19	<20	younger	0	2	1	18	0	0	0	0	0	2	0		2		0	0			2	2	1	2	1	0	1		0	1	1	1	1	1	0	1	1	1	1	2	0	1	1	1	1		To k0w your status	1
42	18	<20	younger	0	2	1	18	1	0	0		1	2	0		2		1	1	0	3	1	1	1	2	1	4	0		1	1	1	1	1	1	0	1	0	1	0	0	1	1	1	1	1	The fact that 0 one wil k0w about my status and also 0 one wil judge or force me to take ARVs	More people will be able to buy selt testing kit in order to test	1
43	22	20-24	younger	0	1	1	18	1	0	1	0	0	2	0		2		1	1	1	0	2	2	1	2	1	0	1		1	1	1	1	1	1	1	1	0	0	1	1	1	2	0	1	1			1
44	27	25-29	older	0	2	1	18	1	0	1	1	0	0	1		0		0	0			1	1	1	2	1	0	2		0	2	1	0	0	0	1	1	1	1	0	0	1	1	1	1	1	It would be more comfortable than being assisted by a rude nurses	It would be best for both partners and it is most confidential	1
45	20	20-24	younger	0		0	19	1	0	0	1	0	0	0		2		0	0		1	1	2	0	1				1	1	0	1	1	1	1	0	1	0	1	2	2	2	1	1	1	2		it is good	1
46	22	20-24	younger	0	4	1	19	1	0	1	1	1	0	0		0		1	0			1	0	1	2	1	0	0		0	1	1	1	1	1	1	1	0	1	0	1	2	1	1	0	1	privacy is there	only me will k0w my status	1
47	20	20-24	younger	0	3	1	17	1	2	1	0	1	2	1		0		0	1	1	0	2	2	1	2	1	0	0		1	2	1	1	1	1	0	2	0	1	0	0	0	1	1	2	1	it is safe and confidential	only me will k0w my status	0
48	19	<20	younger	0	3	0	18	0	0	0	0	0	0	0		0		1	1	0	4	2	2	1	2	3	0			0	1	1	1	1	1	1	1	0	1	1	1	1	1	1	1	1			1
49	21	20-24	younger	0	4	1	19	1	0	0	0	0	2	1		0		0	0			1	1	1	2	1	0	0		0	1	1	1	1	1	1	1	0	1	0	0	2	1	1	2	2	I don't have to go anywhere	0	1
50	25	25-29	older	0	4	1	18	1	1	1	1	0	0	0		0		1	1	2	0	1	1	1	2	1	0	0		1	2	1	1	1	1	1	1	1	1	0	1	1	1	1	1	1	2	only me will k0w my status	1
51	22	20-24	younger	0	4	1	17	1	0	1	1	0	1	1		2		1	1	1	0	1	1	1	2	1	0	0		0	2	1	1	1	1	0	1	0	1	1	1	1	2	0	2	1	because self testing will give me acurate results	I will k0w my status	1
52	22	20-24	younger	0	4	0		1		0		0	2	0		1		1	0					0	1				0	2	1	1	1	1	1	0	1	1	1	0	2	2	1	1	1	1	if positive I can get ARV's fast	it is private	1
53	21	20-24	younger	0	4	1	18	1	0	1	0	0	0	1		1		1	1	2	3	0	2	1	2	2	2	0		1	1	1	1	1	1	1	1	0	1	2	0	2	2	1	1	2	it is confidential	it is private and satisfying	1
54	22	20-24	younger	0	4	1	20	1	1	1	1	0	0	0		2		1	1	1	0	1	0	1	2	2	0	2		2	0	1	2	0	1	1	0	0	1	2	2	1	1	1	1	0	it is confidential	0	1
55	19	<20	younger	0	5	0	17	1	0	0		0	2	0		2		1	1	0	0	1	1	1	2	3	0	0		1	1	1	1	1	2	1	0	0	1	0	0	1	1	1	2	1	it is confidential	0	1
56	21	20-24	younger	0	6	1	17	1	0	1	0	1	0	0		1		1	1	0	4	1	0	1	2	2	0	0		2	2	1	1	1	1	1	1	1	1	0	1	1	1	0	2	1	easy and fast and confidential	0	1
57	19	<20	younger	0	2	1	18	1	1	1	1	0	0	0		1		1	0			1	2	1	2	1	0	0		1	1	1	1	1	1	1	1	1	1	1	1	2	0	1	1	1	easy and fast and confidential	0	1
58	19	<20	younger	0	2	0		0	0	0		0	2	0		2		0	0					1	2	3	0	0		0	0	1	1	1	2	2	1	0	1	1	1	2	2	1	2	1			2
59	18	<20	younger	0	2	0		1	0	0		0	0	0		0		1	1	1	0	1		1	2	0	0	0		0	1	1	1	1	1	1	1	1	1	2	2	2	1	1	0	1	to k0w your status	it is comfortable and relaxing	2
60	22	20-24	younger	0	3	1	17	1	0	1	1	0	2	1		2		1	1	2	0	1	0	1	2	1	0	2		1	0	2	1	1	1	1	1	0	1	1	1	1	1	1	1	1			1
61	25	25-29	older	0	3	1	18	1	0	1	0	0	2	1		1		1	1	2	0	2	2	1	2	1	1	0		0	2	1	1	1	1	1	1	1	1	1	1	1	0	0	0	0		0	1
62	25	25-29	older	0	3	1	17	1	0	1	1	0	2	0		2		1	1	0	4	1	1	1	2	0	0	0		0	2	1	1	1	2	0	0	0	0	1	1	2	0	0	2	2	0thing		2
63	21	20-24	younger	0	4	0	20	1	0	0		0	2	0		2		0	0			2	2	1	2	1	0	0		0	1	1	1	1	1	1	1	0	1	1	1	0	2	1	2	1			1
64	18	<20	younger	0	4	1	14	1	0	1	1	0	2	0		1		1	0			1	1	0	1				3	2	2	1	1	1	2	1	0	1	1	1	1	1	1	1	2	1	to k0w your status	it makes your results to be private	1
65	20	20-24	younger	0	4	1	16	1	0	1	1	0	2	0		0		1	0			1	0	0	1				3	1	1	1	1	1	1	0	1	1	1	0	0	2	1	1	1	1		it makes your results to be private	1
66	21	20-24	younger	0	4	1	18	1	0	1	1	0	2	1		2		1	1	1	0	1	1	1	2	1	3	0		1	1	0	1	1	1	1	1	0	2	1	1	1	2	1	2	2			2
67	18	<20	younger	0	4	0		1	0			0	0	0		1		1	0					1	2	1	0	0		1	1	1	1	1	1	0	1	0	1	1	1	2	1	1	2	1	there won't be many people looking at me	0	1
68	18	<20	younger	0	4	1	16	1	2	1	0	0	0	0		2		1	1	0	3	1	2	0	1				5	0	2	1	1	1	1	1	2	1	0	1	1	2	2	0	0	1	easy and fast and confidential	to feel secured	1
69	19	<20	younger	0		1	15	1	0	1	0	1	0	0		0		1	0			1	1	1	2	1	0	0		2	1	1	1	1	1	1	1	1	1	1	0	0	1	1	1	1	to k0w your status	0	1
70	19	<20	younger	0	2	0		1	1			0	2	0		2		0	0					0	1				0	0	1	0	1	1	1	0	1	1	0	0	0	2	2	1	0	2	it is easy and private	0	1
71	19	<20	younger	0		0		0	0	1	1	0	2	0		2		1	0			2	1	0	1				5	0	1	1	2	0	1	1	1	1	1	1	2	1	1	1	1	2			1
72	20	20-24	younger	1	1	1	18	1	0	0	1	0	2		0		2	0	0			2	0	0	1				0	0	2	2	1	1	1	0	2	0	1	1	1	2	1	1	0	0	to k0w your status	it makes your results to be private	1
73	21	20-24	younger	1	4	0	18	1	0	0		0	0		0		0	1	1	0	3	1	1	0	1				0	0	2	1	1	1	1	1	1	0	1	1	1	1	0	1	1	1	to k0w your status	it makes your results to be private	1
74	21	20-24	younger	1	4	0	14	1		0	0	0	2	0	0		0	1	1	0	3	1	1	1	2	3	0	0		0	2	0	1	1	1	1	1	0	1	1	0	1	1	1	1	1	it's easy to test myself	0	1
75	23	20-24	younger	1		1	11	1	0	1	1	0	2		0		0	1	1	0	0	0	0	1	2	1	0	0		1	2	1	1	1	1	1	1	0	1	1	2	2	2	1	1	1	to k0w your status	0	1
76	20	20-24	younger	1		1	11	1	2	1	1	0	0		1		1	0	0			2	1	0	1				5	0	1	2	1	1	1	0	2	0	2	1	1	1	2	1	0	1	it is easy and private	it makes your results to be private	0
77	21	20-24	younger	1	4	1	15	1	0	1	1	0	2		1		1	1	0			2	2	1	2	1	2	2		1	0	1	0	0	0	1	1	1	1	1	2	2	1	1	1	1	it is fast and easy	it makes your results to be private	1
78	20	20-24	younger	1	3	1	20	1	1	1	1	0	2		0		2	0	1	0	0	2	2	1	2	1	0	0		1	2	1	1	1	1	0	1	1	1	2	0	2	1	1	0	2	my friends will motivate me	0	1
79	20	20-24	younger	1	3	1	18	1	2	1	0	0	0	0	0		2	1	1	2	0	1	1	1	2	1	0	0		0	2	1	1	1	1	1	1	1	1	1	1	2	2	1	1	1	it is secret	0 one will judge me	1
80	21	20-24	younger	1	2	1	19	1	0	0	1	0	0	0	0		0	0	0			0	0	1	2	1	0	0		2	2	1	1	1	0	0	0	0	1	1	2	0	2	1	2	1	self motivation	0	2
81	24	20-24	younger	1	2	1	17	1	0	0	1	0	0	0	0		1	0	0			1	1	1	2	1	0	0		1	2	1	1	1	0	1	2	0	1	1	0	2	2	1	2	2	it is easy and private	it makes your results to be private	1
82	21	20-24	younger	1	4	1	15	1	0	1	1	0	2	0	0		0	1	1	1	0	1	1	1	2	2	0	0		1	1	1	1	1	1	1	1	0	1	1	0	2	2	1	1	1			1
83	20	20-24	younger	1	2	1	12	0	0	0		0	2	0	0	2	2	1	0			2	2	1	2	1	0	0		0	1	1	1	1	1	1	1	0	1	1	1	1	2	1	2	2			1
84	20	20-24	younger	1	4	1	16	0	0	0	1	0	0		0		0	0	1	0	3	1	1	1	2	2	0	0		0	1	1	1	1	2	2	1	1	1	0	0	1	1	1	1	1	my partner	0	1
85	20	20-24	younger	1	2	1	18	0	0	1	1	0	2		0		0	1	0			1	0	0	1				3	0	2	1	1	1	2	1	1	0	1	1	2	2	1	1	2	1		you can motivate yourself	1
86	21	20-24	younger	0	3	0		0				0	2	0		2		0	0					1	2	2	4	0		1	2	1	2	0	0	0	2	0	1	2	2	2	1	1	2	1		you k0w your status alone	0
87	18	<20	younger	1	2	1	15	1	1	0		0	2	1				1	0			0	2	1	2	0	0	0		0	1	0	0	0	1	0	2	1	2	1	1	1	2	1	0	1			1
88	19	<20	younger	1	2	1	14	0	1	0		0	2		1		0	1	0			2	0	1	2	2	0	2		1	1	0	1	1	0	0	2	0	1	2	2	0	0	1	2	1			0
89	19	<20	younger	1	2	1	16	0	1	1	1	1	0	0	0		0	1	0			1	1	1	2	1		2	1	0	1	1	1	1	2	1	2	0	1	0	1	1	1	1	0	0	self-testing is 0t ok at all	testing after sex is okay	1
90	21	20-24	younger	1	2	1	16	1	1	1	1	0	2	0	0		2	1	0			2	2	0	1				3	0	0	0	1	1	1	0	1	1	1	1	1	2	1	1	1	1	would motivate myself to always go for testing almost once a month	by k0wing my status	1
91	22	20-24	younger	1	2	1	17	1	1	1	1	0	0	0	0		2	1	1	0	1	1	1	0	1				4	0	2	1	1	1	0	0	1	0	1	1	2	0	2	1	1	1		private and confidential	1
92	20	20-24	younger	1	2	1		0	1	0	0	1	0	0	0	2	2	0	0			2	2	0	1				1	1	0	1	2	0	1	0	2	0	2	2	2	0	2	0	0	2	because you would see blood	k0w where you stand	2
93	21	20-24	younger	1	2	0		1	1	0		0	2	0	0		2	0	0					1	2	1	0	0		1	0	1	1	1	1	1	1	1	1	2	0	2	2	1	1	2	I am going to have as my secret alone 0t the public if I am affected or 0t	it's going to be my secret alone	2
94	21	20-24	younger	1	1	1	19	1	0	1	0	0	1	0	0	2	2	1	0			1	1	1	2	1	2	0		1	1	2	0	0	2	1	1	1	1	0	0	2	2	1	1	1	it gives assurity that everything about it is personal	it gets easy to accept	1
95	26	25-29	older	1	1	1	17	1	0	1	0	0	0	0	0		1	1	1	2	3	1	2	1	2	0	0	0		0	1	1	1	1	1	0	1	0	1	0	1	1	2	1	1	1	traditional HIV testing is 0t condusive	it will be the quickest way to test yourself	1
96	24	20-24	younger	1	3	1	16	1	1	1	0	0	0		1		0	0	0			2	2	1	2	1	0	0		1	1	0	1	1	1	0	1	0	1	0	0	1	1	2	2	1		many people will k0w their status	1
97	23	20-24	younger	1		1	17	1	0	1	1	0	0		0		0	1	1	0	1	1	0	1	2	3	0	0		0	1	1	2	0	1	0	0	0	1	2	1	2	2	1	1	2	because I k0w my status	k0wing my status	2
98	20	20-24	younger	0	2	1	17	1	1	1	1	1	0	0		1		1	1	0	1	1	1	1	2	3	2	0		1	1	1	1	1	1	1	1	0	1	0	2	2	1	1	1	1	in that way I won't be standing in a long que	experience how things are done and and be able to test others as I k0w how to use HIV testing kit	1
99	21	20-24	younger	0	2	1	18	1	1	1	1	1	0	0		0		1	1	0	1	1	1	1	2	1	2	0		1	1	1	1	1	1	1	1	0	1	0	0	1	1	1	1	1	because I hate queus. It would be best for me to do it at home	most people will k0w their HIV status	1
100	22	20-24	younger	0	3	1	19	0	1	0		1	0	0		0		1	0			1	1	1	2	1	0	0		0	2	1	1	1	1	1	0	0	1	2	2	2	2	1	1	1	you will 0t be tested by someone	you will k0w by yourself	2
101	20	20-24	younger	0	2	1	17	1	1	1	0	0	0	0		1		0	0			2	0	0	1				2	0	2	2	0	0	0	0	2	1	0	2	0	2	2	1	2	2		to see if you k0w your status	1
102	23	20-24	younger	0	3	1	19	1	0	1	1	0	1	0	0	0	0	1	1	0	4	1	1	1	2	1	0	0		0	2	2	1	1	1	1	1	0	2	1	1	2	1	1	1	2	because its fast	by k0wing my status	1
103	22	20-24	younger	0	3	1	16	1	0	1	0	0	0	1		0		1	1	2	0	1	1	1	2	0	0	0		0	1	1	1	1	1	1	1	0	1	0	0	2	1	1	1	1	it would be more confidential	status	1
104	24	20-24	younger	0	3	1	18	1	1	1	0	0	0	0		0		1	1	2	0	0	1	1	2	1	0	2		0	2	1	1	1	2	1	1	1	1	2	2	2	1	1	1	1		some of us	1
105	24	20-24	younger	0	2	1	20	1	0	0	1	0	2	1		1		0	0		1	1	2	0	1				1	0	2	1	1	1	1	1	2	1	1	1	1	1	2	2	2	1	it's faster	I won't have to travel to the 01 to get tested	0
106	23	20-24	younger	0	3	1	18	1	0	1	1	0	1	0	0			1	1		2	1	1	1	2	1	0	2		1	1	1	1	1	1	1	1	1	1	0	0	1	1	1	1	1	more k0wledge	self-assurance	1
107	20	20-24	younger	0	3	1	18	1	1	1	1	0	2	0	0	2		1	0			1	2	1	2	3	0	0		0	1	1	1	1	1	0	1	0	1	1	1	2	2	1	2	1	these will motivate people because it will be easy for them to test, as they are afraid to consult doctors		1
108	21	20-24	younger	0	3	1	18	0		1	1	1	0	0		0	0	1	1	1	0	1	0	1	2	1	0	0		0	2	1	1	1	1	1	1	0	1	0	0	1	1	1	1	1	it is private	you would feel free	1
109	20	20-24	younger	0	3	1	16	1	1	1	1	0	0	1		1		1	1	2	0	2		1	2	0	0	0		0	0	1	0	0	1	1	1	1	1	2	1	1	2	1	1	1	because it's like home pregnancy. So that the result I will be only person to see it	to see my result first	1
110	20	20-24	younger	0		1	18	1	0	1	0	0	2	1		1		1	1			1	2	1	2	1	0	0		2	0	1	1	1	2	1	1	0	1	1	0	2	2	1	1	1			1
111	26	25-29	older	0		0	21	1	0	0		0	1	0		1		0	1	0	3	1	1	0	1				1	0	2	1	1	1	1	0	0	0	1	1	0	0	0	1	1	1	because I think it will be easy	k0wing your status first	1
112	18	<20	younger	0		0	17	1	0	0		0	2	0		2		0	0			1	1	1	2	2	0	0	0	0	2	1	1	1	0	1	2	1	0	1	0	1	1	1	1	1	k0wing my status on my own	k0wing to stand on your own and facing your problem	1
113	21	20-24	younger	0	2	1	17	1	0	1	1	0	0	1		0		1	1	0	0	1	1	1	2	1	0	0		1	1	1	1	1	1	1	1	0	1	1	1	2	1	1	1	1	I would k0w my status without anyone k0wing	you would k0w your status and get counselling if you're infected	1
114	21	20-24	younger	0	4	1	20	1	0	1	0	0	0	0		0		1	1	1	0	1	2	1	2	1	0	0		0	2	1	1	1	1	1	1	1	1	0	0	0	1	1	1	1	to make sure that I'm always sure and to k0w what expect	some people are scared to go and test as they think that their result will be shown to people. So, it will be easy as you will be doing it yourself	1
115	26	25-29	older	0	2	1	19	1	0	1	1	0	2	1		1		1	1	2	2	2	1	1	2	1	1	0		1	2	1	1	1	2	1	1	1	1	2	2	1	2	1	1	1		it'll only be my secret	1
116	21	20-24	younger	0		0		1	0	0		0	0	0		2		1	0					1	2	1	0	0		0	2	1	1	1	1	1	1	0	1	1	1	2	2	2	2	2	self-testing is more private	it's negative, 1	1
117	22	20-24	younger	0		1	18	1	1	1	1	1	0	0		1		1	0		0	1	1	1	2	1	0	2		0	2	1	1	1	0	0	1	0	1	0	0	1	2	1	1	1	I will make it easy for me, and more comfortable	high rate of ack0wledgement of HIV	1
118	20	20-24	younger	0	3	1	17	1	1	1	1	0	2	0		2		1	0			1	1	1	2	1	0	0		0	0	1	1	1	0	1	1	0	1	2	2	2	1	1	1	1	it will help you to always k0w your status and to reduce the fear of going to test at the 01	it will help you to keep your information confidential because some people do 0t think that their information is kept safe, because you are tested by people who k0ws you	1
119	20	20-24	younger	0	3	0		1	1	1		1	2	1		2		0	0					1	2	1	0	0		0	1	1	1	1	1	0	2	1	1	2	2	2	1	2	2	2	0	k0wing my status is important	2
120	20	20-24	younger	0	2	0	18	1	0	0	1	1	0	0		2		1	0			1	1	1	2	1	0	0		2	1	1	1	1	0	1	0	0	1	1	1	2	1	1	2	1	the fact that I want 0 and I can test anytime	being able to k0w your status and you will be the only one k0wing unless you decide to tell	1
121	20	20-24	younger	0	2	1	16	1	0	1	0	0	2	0		0		1	1	1	0	1	2	1	2	0	0	0		0	1	1	1	1	1	0	1	1	1	0	1	2	0	1	2	1	because 0wadays traditional testing is 0t good	for me 0 only 0t with nurses	1
122	18	<20	younger	0	2	1	20	1	0	1	0	0	0	1		1		1	1	1	0	1	1	1	2	1	0	0		0	1	1	1	1	1	1	1	1	1	1	1	2	0	1	1	1	if it would be proven to giving 1 and real results	k0wing the status or seeing them alone . It's quick and saves money	1
123	23	20-24	younger	0		1	17	1	0	0	0	0	2	1		1		1	1	2	0	1	2	1	2	1	1	0		0	1	1	1	1	2	0	2	1	1	1	1	1	1	0	1	1	traditional HIV testing is a waste of time	to take my medication	1
124	25	25-29	older	0	2	1	18	1	1	1	0	0	2	0	0	2		0	0			2	2	1	2	1	3	0		2	1	1	1	1	1	1	1	0	1	1	1	1	1	1	1	1	it's easy to do it without injection	0/introspection	1
125	24	20-24	younger	0	2	1	18	1	0	0		0	2	1		0		1	1	1	0	1	1	1	2	1	0	0		1	2	1	1	1	1	1	1	0	1	0	1	1	2	1	2	1			1
126	18	<20	younger	0	4	1	17	1	0	0		0	0	0		0		0	0			1	1	1	2	1	0	0		0	2	1	1	1	1	1	1	0	1	0	0	2	2	1	1	1	it's better so that you can do it in your own privacy	it's a better thing to do because you will k0w your status	1
127	25	25-29	older	0	3	1	23	1	0	1	0	0	2	1	0	2		1	1	1	0	1	1	1	2	3	0	0		0	1	1	1	1	1	1	1	1	1	2	2	0	1	1	1	1	that I am brave e0ugh to handle it my own	I'll be the first to k0w way to deal with it	1
128	21	20-24	younger	0	3	1	18	1	0	0		0	0	0		0		0	1	4	0	1	0	1	2	0	0	0		0	1	1	1	1	1	1	1	1	1	1	0	0	1	1	1	1	because the self-testing helps to k0w your status	0/introspection	1
129	21	20-24	younger	0	2	1	17	1	0	1	0	1	1	0	0	1		1	1	2	3	2	2	1	2	3	2	0		1	0	1	0	0	0	0	0	1	1	1	1	1	1	1	1	1	confidentiality	only you would k0w, and the lab is positive	0
130	20	20-24	younger	0	4	0	19	1	0		1	0	2	1		1		1	0		0	1	2	1	2	1	1	2		2	2	1	1	1	2	1	1	1	1	2	2	2	1	1	1	1	To be sure about my status	To k0w my secret	1
131	22	20-24	younger	0		1	17	1	0	1	0	0	2	1		1		1	0			1	1	1	2	1	0	0		0	1	1	1	1	1	1	1	1	1	0	2	2	1	1	2	1	To keep your status to yourself if you want it confidential	To k0w your status alone if that’s what you want	1
132	25	25-29	older	0	4	1	18	1	0	1	1	0	1	1		0		1	1			2	2	1	2	1	1	0		0	1	1	1	1	1	1	0	1	0	1	1	1	1	1	1	1	0 before one tells me	To k0w which steps to take from there	1
133	20	20-24	younger	0	3	0		1	1	0		0	0	0		2		0	0			1		1	2	1	0	0		1	0	1	1	1	0	1	2	0	1	0	0	2	2	1	2	2			1
134	25	25-29	older	0	1	1	21	1	1	1	1	0	0	0		0		1	0		0	1	2	1	2	2	0			2	2	1	1	1	2	1	1	0	1	1	1	1	1	1	1	1			1
135	24	20-24	younger	0	6	1	22	1	0	1	1	0	0	0				1	1	2	0	1	1	1	2	1	0	2		0	0	2	1	1	2	1	1	0	1	2	2	2	0	1	2	1	In that way I will be for sure k0w that my status is my privacy	It would be easier for those who fear to go the 01 and fear for their privacy	1
136	23	20-24	younger	0	6	1	20	1	1	0	1	0	2	0		0		1	1			1	1	1	2	1	0	0		1	1	1	1	1	0	1	1	0	1	0	1	1	1	1	1	1	To be comfortable with yourself and don’t have a doubt when you do it	more people will interested to test theirself because they will never go to 01 to test	1
137	25	25-29	older	0	4	1	18	1	0	1	1	0	2	1		1		1	1	1	0	1		1	2	1	0	0		1	0	1	1	1	1	1	1	0	1	0	0	2	1	1	1	2	Keep it up	People can test all them	1
138	23	20-24	younger	0	3	1	18	0	0	1	0	0	2	1		0		1	0	0	4	1	1	1	2	0	0	0		0	1	1	1	1	1	0	1	0	0	1	1	2	1	1	2	1	Iwould k0w my status despite what other people say	If your negative it will be good but if positive it will be depressing	1
139	20	20-24	younger	0	3	1	18	1	1	1	1	0	2	1		2		1	1	2	3	1	1	1	2	2	0	0		0	2	1	1	1	1	1	1	0	1	1	1	2	1	1	2	2			1
140	26	25-29	older	0	3	1	12	0	2	1	0	0	2	1		2		0	0			1	1	1	2	2	0	0		1	2	1	1	1	1	0	2	1	1	1	2	2	1	1	2	1	Because it is simple and easy	To k0w status in time and take medication for it	1
142	21	20-24	younger	0	2	1	20	1	0	0		0	0	0		0		1	1	2	0	1	2	1	2	1	0	0		0	2	1	1	1	1	1	1	0	1	1	1	2	2	1	1	0		0	2
143	20	20-24	younger	0	2	1	19	1	0	1	1	0	0	0		2		1	1	2		1	1	1	2	3	0	0		1	2	1	1	1	0	1	1	0	1	1	1	0	2	1	2	1	0 before one tells me	Be comfortable of k0wing my status	1
144	19	<20	younger	0	3	0	18	0	1	0	0	1	1	0		0		1	1	0	4	0	0	1	2	3	0	0		0	1	1	1	1	2	0	0	1	1	1	1	2	2	1	2	2		To k0w your status	0
145	22	20-24	younger	1	2	1	14	1	0	1	0	0	2		1		1	1	0			2	2	0	1				4	1	0	1	1	1	1	1	0	1	1	1	1	2	1	1	2	1		It will be an own secret	1
146	20	20-24	younger	1	3	1	13	1	1	1	1	1	2		0		2	1	1	0		1	1	1	2	0	0	0		0	1	1	1	1	1	1	1	1	1	1	2	1	1	1	1	1	for me 0 before it is k0wn by someone else	it will encourage me 0	1
147	23	20-24	younger	1	6	1	19	1	0	0		0	0		0		1	0	0			1	1	1	2	1	0	0		0	2	1	1	1	1	1	1	1	1	1	0	0	2	1	1	1	self testing is highly confidential and can be scared	Everyone would k0w his/her status without thinking that someone k0ws your status	1
148	23	20-24	younger	1	3	1	15	0	0	1	1	0	0		0		1	1	0			1	1	0	1				4	2	2	1	1	1	1	2	1	0	2	1	1	2	1	1	0	1	Self testing is more private than traditional HIV testing	Only you will k0w the outcome of your results	2
149	22	20-24	younger	1	3	1	13	1	1	1	0	0	2		1		1	1	0	2	1	0	0	1	2	3	0	0		1	1	1	1	1	1	1	1	1	1	1	1	0	2	1	1	1	because self testing is more important		1
150	21	20-24	younger	1	3	1	16	1	0	1	0	0	2		1		1	0	1	2	3	2	2	1	2	3	0	0		0	1	1	1	1	0	1	2	1	1	1	1	2	1	0	1	1	I will be testing myself		1
151	18	<20	younger	1	2	1		1	0	0		0	2		0		2	1	1	0	3			0	1				0	0	1	1	1	1	1	1	2	1	1	1	0	2	1	0	2	0	0	k0w your status	1
152	20	20-24	younger	1	2	0	18	1	1	0		1	2		0		2	1	0			1	1	1	2	0	0	0		0	2	1	1	1	1	0	2	1	1	1	1	2	1	1	1	1	2 for 0w	0	1
153	18	<20	younger	1	2	1	17	1	1	0	1	1	2		0		2	1	0		0	0	1	1	2	3	0	0		2	1	1	1	1	1	1	2	1	0	1	0	2	2	1	2	2			1
154	20	20-24	younger	1	2	1	12	1	1	1	1	0	2		0		0	0	1			1	1	1	2	1	0	0		1	0	1	1	1	1	1	1	1	1	1	1	2	2	1	1	1	0	k0w my status and will treat it early	1
155	21	20-24	younger	1	4	1	20	0	0	0		0	2		0		2	0	1			1	1	0	1				1	2	2	1	1	1	1	0	0	0	1	1	1	1	1	1	1	2	Western life	being sure about your status	1
156	23	20-24	younger	0	3	1	16	1	1	1	1	1	2	0		2		1	0			2	2	0	1				5	2	1	1	1	1	1	1	2	1	1	1	1	1	1	2	1	1	because I don’t get niv when I do sex so I wont do self testing	0thing	0
157	20	20-24	younger	0	3	1	19	1	1	1	0	0	0	0		0		1	0			1	1	1	2	2	0	0		1	2	1	1	1	1	1	1	1	2	1	1	1	2	1	1	1	so that I don’t go through the long process of counselling	there is 0t because there is 0 face -face counselling	1
158	19	<20	younger	0	2	1	17	1	0	1	1	0	2	0		2		1	0			1	1	1	2	1	0	0		2	2	1	1	1	1	1	1	0	1	0	1	1	2	1	2	1	0 one would k0w & see my status only myself & God would k0w	there is 0 need to go to the 01	1
159	20	20-24	younger	0	2	1	19	1	0	1	1	0	2	0		0		1	0			1	1	1	2	3	0	2		0	1	1	1	1	1	1	1	0	1	1	1	1	0	1	2	1	Privacy issues	0 long quees	1
160	21	20-24	younger	0	2	1	20	1	0	1	1	0	0	0		0		1	1	0	3	1	1	0	1				4	1	2	1	1	1	2	0	1	0	1	1	1	2	1	1	2	2	because you will keep it personal and private	you will k0w that it is confidential and private	1
161	18	<20	younger	0	2	1	17	1	0	1	1	1	2	0		2		1	1	0	3	0	1	1	2	3	0	2		0	1	1	1	1	1	1	1	1	1	1	1	1	1	1	1	1	it is easy to use and save time	k0wing my status	1
162	19	<20	younger	0	2	0		0	0			0	2	0		2		0	0		3			1	2	1	0	0		0	1	2	2	0	1	0	1	1	1	1	1	2	0	2	1	1	to stay alive	help me k0w things I havent heard about	1
163	18	<20	younger	0	4	0		1	0			0	0	0		0		0	0				1	1	2	1	0	0		1	1	1	1	1	1	1	1	0	1	1	1	2	1	1	2	1	it is safe and private	you would be able to k0w were your standing	0
164	21	20-24	younger	0	2	1	16	0	0	1	1	0	0	0		2		1	0		4	1	0	1	2	1	0	0		0	1	1	1	1	1	0	1	1	1	0	0	1	1	1	0	1			1
165	21	20-24	younger	0	1	1	16	1	1	0		0	0	0		1		1	0			1	0	1	2	0	2	0		0	1	2	1	1	1	0	2	0	2	0	2	2	2	1	2	1	0 alone		1
166	18	<20	younger	0	2	0		1	0	0		0	2	0		2		1	1	2	0			1	2	1	0	0	0	0	2	1	2	0	0	0	1	0	1	2	2	2	1	1	2	0	it is easy to do so and also private	k0wing where you are standing with your status	1
167	21	20-24	younger	0	2	1	20	0	0	0		0	2	0		2		1	0			1	1	1	2	1	4	0		0	1	1	1	1	1	0	1	0	0	0	1	1	1	0	1	1	to k0w your status	to k0w your status	1
168	22	20-24	younger	0	4	1	19	1	0	1	1	0	0	1				0	0	1	0	1	1	1	2	1	0	2		0	1	1	1	1	1	1	1	0	1	1	1	1	2	1	1	1		To be sure about your status before disclosing to people	1
169	21	20-24	younger	0	4	1	16	1	0	1	0	0	2	1		1		1	1	2	0	2	2	1	2		3	0		1	1	1	1	1	0	1	1	1	1	0	0	2	1	0	0	2	Anything	to k0w your status	1
170	23	20-24	younger	0	2	1	18	1	0			1	2	1		2		1	1			2	2	1	2	1	0	0		0	1	2	2	0	1	1	2	0	0	1	0	2	2	0	1	1	to go to the 01	to k0w your status	1
171	20	20-24	younger	0	4	1	19	1	1	0	0	1	1	0		2		1	1	0	0	1	1	1	2	0	0	0		1	2	1	1	1	1	1	0	1	1	1	1	1	1	2	2	2	cause 0 one will k0w my status and 0 one will judge me	if I find out that im HIV I will start taking medication before I loose weight	1
172	19	<20	younger	0	3	1	18	1	1	0	1	1	1	0		1		1	1	0	0	1	2	1	2	0	0	0		0	1	1	0	0	1	1	0	0	0	0	0	1	1	1	2	1	you will be the only one who k0ws your status	k0wing your status alone	1
173	22	20-24	younger	0	6	0	18	1	0			0	2	0		0		1	0			1	1	1	2	3	0	2		0	1	1	1	1	1	0	1	1	1	1	1	0	1	1	2	1	because 0 one will k0w about my status im the only one responsible	Privacy	1
174	21	20-24	younger	0	2	1	18	1	1			1	0	0		1		1	0			1		1	2	1		0		1	1	1	1	1	1	1	1	0	1	1	1	1	1	1	1	1	to see your results immediatetly	to k0w your status	1
175	20	20-24	younger	0	3	1	18	1	0	1	1	0	0	0		1		1	0		0	0	0	1	2	3	0	0		2	0	1	1	1	1	1	0	1	1	0	0	1	1	1	0	1	0 0w and then		1
176	20	20-24	younger	0		1	18	1	0	0		0	1	0		0		0	0			1	1	1	2	2	0	0		1	1	1	1	1	1	1	1	1	1	1	1	1	1	1	1	1	people won't k0w that have tested	to k0w your status	1
177	21	20-24	younger	1	3	1	16	1	0	1	1	0	1		0		1	1	0			1	0	0	1				0	0	2	1	1	1	1	0	1	0	1	2	1	1	2	1	1	1	becouse they do 0t take blood	you k0w your status and prepare yourself	1
178	24	20-24	younger	1	3	1	13	1	2	1	1	1	0		0		1	1	0			1		1	2	3	0	0		0	2	1	1	1	1	1	1	0	1	1	1	1	2	1	1	1	because you would see your blood	k0w where you stand	1
179	21	20-24	younger	1	3	1	17	1	0	1	1	1	1		0		2	1	0			0	2	1	2	0	0	0		0	1	1	1	1	1	1	1	0	1	0	1	1	2	1	1	1			1
180	22	20-24	younger	0	2	0	18	1	0	0		1	2	1		2		1	1	0	0			1	2	1	0	0		0	1	1	1	1	1	1	1	0	1	1	1	1	2	1	0	2	to be good in health	to k0w your status	1
181	20	20-24	younger	0		1	19	1	0	1	1	1	2	0		1		1	0			2	2	1	2	1	2	0		1	0	1	1	1	0	0	2	0	1	1	1	1	1	1	0	1	it will be easy to maintain my privacy	0 one will k0w about my status	1
182	22	20-24	younger	1	6	0	21	0		0		0	0	0	0		0	0	0			1	1	1	2	3	0	0		0	1	1	1	1	1	0	1	0	1	1	1	2	2	0	1	1	it is more privateso it is easy for the youth of today to use it since people got ashamed in public	everybody in SA will k0w their status	1
183	23	20-24	younger	1	2	1	19	1	1	1	1	0	0		0		0	1	1	2	4	1	0	0	1				4	0	1	1	1	1	0	0	2	0	1	0	0	2	1	1	0	1	0 one will k0w your stutas	your status to be scret to yourself	1
184	24	20-24	younger	1	2	1	12	0	0	0		1	1		0	0	0	0	0		3	1	2	1	2	1	0	0		1	2	1	1	1	1	2	1	0	1	1	1	1	1	2	1	1	saving time to queue	saving time and morney and being responsible	1
185	21	20-24	younger	1	4	1	18	0	2	1	0	0	2		0		1	1	0			1	1	1	2	1	0	2	3	0	2	1	0	0	0	0	2	1	2	2	2	2	2	2	2	2			0
186	21	20-24	younger	0	2	1		0	0	0		0	2	0		2		1	0					1	2	1	0	0	3	0	1	1	0	0	1	0	1	0	1	1	1	0	2	1	1	1	because HIV self testing is safe than traditional testing	to k0w your status	1
187	22	20-24	younger	0	2	1	19	1	0	1	1	0	0	0		2		1	0			1	2	1	2	2	0	0		0	1	1	1	1	1	1	1	0	1	1	1	1	2	1	2	2		its healthy for us to k0w our status	1
188	24	20-24	younger	1	2	1	18	1	1	1	1	1	0		0		1	0	0	1	0	1	0	1	2	3	0	0		0	2	1	1	1	2	1	1	1	2	1	1	1	1	1	1	1	they should get tested	to k0w your status	1
189	23	20-24	younger	0	4	1	20	1	0	1	1	0	2	0		1		1	0			1	1	1	2	1	0	0		0	1	1	1	1	2	1	1	0	1	0	0	1	2	1	2	1	we are afraid to go and test	many people will k0w their status	1
190	25	25-29	older	1	4	1	15	1	1	1	1	0	0	0	0		0	0	0			1	1	1	2	3	0	0		0	2	2	1	1	1	0	1	0	2	0	0	2	0	1	2	0	your will be the only one who k0ws	to k0w your status	1
191	20	20-24	younger	0	5	0		1	0			0	2	0		0		0	0					0	1				0	0	1	1	1	1	0	0	1	0	1	2	2	2	0	1	2	1	you are 2 about the results	your results will be confidentual	1
192	20	20-24	younger	1	2	1	17	1	0	1	1	0	2		0		0	1	1			1	1	1	2	1	0	0	3	0	1	1	1	1	1	1	1	0	1	0	1	1	2	1	2	2			1
193	21	20-24	younger	0	5	1	20	0	0	0	1	1	1	0		1		1	0			1	0	1	2	3	0	0	2	1	0	1	1	1	0	1	1	1	1	2	2	2	1	1	1	1	doing it myself	only you k0w	1
194	23	20-24	younger	1	4	1	15	1	2	1	1	0	0		1		0	0	1	2	3	0	0	1	2	2	2	0		0	2	1	1	1	1	1	0	1	1	1	1	0	1	1	1	1	privacy	privacy	1
195	20	20-24	younger	1	2	1	12	1	2	1	1	0	2		0		2	1	0			1	2	0	1				3	0	0	1	1	1	2	1	2	1	1	1	2	2	0	1	1	2			1
196	24	20-24	younger	1	4	1	20	1	1	1	1	0	0	0	1	0	0	1	1	0	0	1	0	1	2	0	0	0	1	1	1	1	1	1	1	0	1	0	1	0	1	1	1	1	1	1	able to do it in my own time	k0w where you stand	1
197	18	<20	younger	0	2	0		1	0	0		0	2	0	0	2		1	0					1	2	3	0	2		1	2	1	1	1	0	1	1	0	1	0	2	2	1	1	0	1	I will k0w my status privatly	keeped as secret	1
198	24	20-24	younger	0		1	18	1	0	1	1	0	2	1		2		1	1	1	0	1	1	1	2	1	0	0		0	1	1	1	1	1	1	1	0	1	1	1	1		1	1	1	do it anytime I want	to get poditive results alone	1
199	20	20-24	younger	0	3	1	18	1	0	1	1	0	2	0		2		1	0		0	1	1	1	2	3	0	0		1	2	1	1	1	2	1	1	1	1	2	2	2	1	1	2	1	to be sure about my status	if I had unprotected sex	1
200	20	20-24	younger	0		0	18	0	0	0		0	0	0		2		1	1	2	0	1	0	1	2	1	0	0	1	0	1	1	1	1	0	0	0	0	1	0	0	2	2	1	2	0			1
201	19	<20	younger	0		0		1	0			0	2	0		0		0	0					0	1				0	0	2	2	1	1	2	0	0	0	1	0	0	2	2	1	2	1	0 one will k0w your stutas	to k0w your status	0
203	18	<20	younger	0	2	1	18	1	0	1	0	0	2	0		0		0	0			1	1	1	2	1	0	0		1	2	1	1	1	2	1	1	0	1	0	0	2	2	1	1	2	0 qeue	privacy	1
204	22	20-24	younger	1	3	1	17	1	2	1	1	0	2	0	1	1	1	1	0			1	0	1	2	3	0	0		0	2	1	1	1	1	1	1	0	1	1	0	2	1	1	1	1			1
205	24	20-24	younger	1	3	1	16	1	2	1	0	0	0	0	0	1	1	1	1	2	0	2	2	1	2	0	3	0	4	0	2	1	1	1	1	1	0	1	1	1	1	2	2	1	2	1			1
206	23	20-24	younger	1	2	1	18		2	1	1	1	2	0		1		0	0			1	1	1	2	0	0	0		0	2	1	1	1	2	1	1	1	1	1	1	1	2	1	2	1			1
207	21	20-24	younger	0	2	1	19	1	0	0	0	0	2	0		2		1	1		0	1	2	1	2	1	0	0		0	1	1	1	1	1	1	1	1	1	1	1	1	1	1	1	1	0 0w and then	to k0w your status	1
208	20	20-24	younger	0	2	1	18	1	0	1		0	2	1		2		1	1	1	0	1	0	1	2	1	3	0		0	2	2	1	1	1	1	1	0	2	1	2	1	1	1	1	1	saving time to queue	privacy	1
209	22	20-24	younger	0	2	0	22	0	0			0	0	0		0		1	0			1	1	0	1	1	0	0		1	1	1	1	1	1	1	1	0	1	0	0	1	1	1	1	1	its 0t painful	privacy	1
210	23	20-24	younger	0	3	0	16	1	0	1	1	0	0	0		0		0	0			1	1	1	2	1	0	0		0	2	1	1	1	1	1	1	0	1	2	0	2	2	1	0	1	0 0w and then		1
211	21	20-24	younger	0	3	0	17	1	0	1	0	0	0	1		1		1	0			2	2	1	2	1	0	0		1	0	1	1	1	1	1	1	1	1	1	1	2	1	1	2	1		to k0w your status	1
212	25	25-29	older	0	3	1	18	1	1	1	1	0	2	1		0		1	1		1	1	1	1	2	1	0	0		0	1	1	1	1	1	0	1	1	1	0	1	1	0	1	0	1	privacy	0 councelling	1
213	20	20-24	younger	0	1	1	17	1	0	1	0	0	0	0		1		1	0			1	0	1	2	0	0	0		0	2	1	1	1	1	1	1	0	1	0	0	1	1	1	1	1	0 0w and then	to k0w your status	1
214	21	20-24	younger	0		1	20	1	1	1	1	0	0	0		0		1	1	0	0	1	0	0	1				3	1	2	1	1	1	0	0	0	0	1	0	2	2	1	1	0	1	0 0w and then	privacy	1
215	20	20-24	younger	0	3	1	18	1	0	0		0	0	0		2		0	1	0	3	1	1	1	2	1	3	0		0	1	1	1	1	1	1	1	0	2	0	0	1	1	1	1	1	privacy	to k0w your status	1
216	23	20-24	younger	1	4	1	18	1	0	0	1	0	2	0	0		2	0	0			2		1	2		0	0		0	2	1	1	1	1	0	1	1	1	0	0	1	1	1	1	1	because some are shy to go to 01s, it help me to keep it secret	being yourself, making it easier to k0w your status regulary	1
217	20	20-24	younger	0	4	0	16	1	1	0	1	0	2	0		1		1	0			1	2	1	2	0	4	0		0	1	2	1	1	1	0	1	1	1	2	1	1	2	1	1	2		0	1
218	20	20-24	younger	0	2	0		1	0			0	2	0		0		0	0					1	2	3	0	0		0	1	1	1	1	1	2	1	1	1	1	2	2	1	2	1	1	privacy	you just test	1
219	19	<20	younger	0	2	0		1	0			0	0	0		0		0	0					1	2	2	0	0		0	1	1	1	1	1	1	1	1	1	0	0	2	0	1	1	1	0 and keep it to myself	k0w your status	1
220	25	25-29	older	1	4	1	18	1	0	1	1	0	0		0		0	0	0		0	0	2	1	2	0	0	0	4	0	0	1	1	1	1	0	1	0	1	1	1	0	1	1	1	1	for me 0t to go to the 01	to keep my status confidential	1
221	21	20-24	younger	0	3	1	19	1	0	1	1	0	2	0		0		1	1	0	0	1	1	1	2	1	0	0		0	1	2	1	1	0	1	1	0	1	0	0	2	2	1	0	1	self testing is 0t expensive	saves time and money	1
222	26	25-29	older	1	4	1	18	0	1	1	1	0	0		0	0	0	1	1	0	0	1	1	1	2	3	0	0		1	1	1	2	0	1	0	1	0	1	0	1	1	2	1	2	1	it is convient	you will be doing it at your own time	1
223	26	25-29	older	1	3	1	17	0	1	1	1	0	0		0		1	0	0			1	2	0	1				3	0	2	1	1	1	0	1	1	0	1	1	1	2	0	1	2	1	I wont be near doctors or nurses	privacy	1
224	21	20-24	younger	1	1	1	15	1	0	1	1	0	1		0		1	1	1			1	2	0	1					0	1	1	1	1	1	0	0	0	1	1	0	1	0	1	1	1	because I will k0w my status		1
225	22	20-24	younger	1	2	1	18	0	2	1	1	0	2		0		1	1	1			2	2	0	1					0	1	1	1	1	2	0	2	1	0	0	1	2	1	1	0	0	because you are doing it alone	k0w your status alone	0
226	19	<20	younger	0	2	1	18	0	0	0	1	0	2	0		1		0	0			0	1	1	2	3	0	0		0	2	1	1	1	1	2	0	0	1	2	2	2	1	2	0	1	help you k0w your status soon after testing	you get the results soon after	1
227	20	20-24	younger	1	2	1	16	1	0	1	0	0	2		0		1	1	1	2		1	1	1	2	2	2	0		0	1	1	1	1	1	1	1	1	1	1	1	1	1	1	1	1	secretiveness of it	your status stays with you	1
228	23	20-24	younger	0	3	1	18	1	0	0	1	0	2	0		2		1	1	0	1	1	2	1	2	1	0	0	5	1	0	1	2	0	2	1	1	0	1	1	2	2	1	1	2	2		to k0w your status	1
229	22	20-24	younger	1	4	1	18	1	1	0	1	0	2		0		1	1	0			1	0	1	2	1	0	0		0	2	1	1	1	2	1	0	0	2	2	2	2	1	2	1	2	to take up a new challenge	k0wing your status	2
230	24	20-24	younger	1	3	1	19	1	0	1	1	0	2		0		0	1	0			1	2	1	2	1	4	0		2	2	1	1	1	1	0	1	0	2	1	1	1	0	1	2	1			1
231	22	20-24	younger	0	3	1	15	1	1	1	1	1	0	0		2		1	0			1	1	1	2	1	0	0		0	1	1	1	1	1	0	2	0	1	2	1	1	1	1	0	1	so I can be able to deal with the outcome	to try and deal with the results	1
232	20	20-24	younger	0	3	1	16	1	0	1	1	0	2	0		1		0	1	0	1	1	1	1	2	1	3	0	4	1	2	1	1	1	1	1	1	1	1	0	0	2	1	1	2	1	for my status to be kept confidential	k0wing my status by my own, without anyone else k0wing	1
233	21	20-24	younger	0	3	0			0	0		0	1	0		0		0	0					1	2	3	0	0		2	2	1	1	1	2	2	1	0	1	2	2	2	1	1	2	1			1
234	22	20-24	younger	0	4	0	18	1	0	1	1	0	2	0		2		1	0			1	1	1	2	3	0	0		1	1	1	1	1	1	1	1	0	1	0	0	0	0	1	0	0	so that I am the only one who k0ws my status	that the status is only k0wn by you	1
235	23	20-24	younger	0	3	1	23	1	1	1	1	0	2	0		1		1	1	0	3	1	1	1	2	1	4	0		0	1	1	1	1	2	0	1	0	1	1	1	1	1	1	0	1	it is more efficient and easy to use	0 one will k0w my status	1
236	21	20-24	younger	0	3	1	17	1	1	1	1	0	2	0		1		1	0			1	2	1	2	3	0	0		0	1	1	1	1	1	1	1	1	1	0	0	2	1	1	2	1	do it for your self and see the results same time	0 one is there with me	1
237	18	<20	younger	1	2	1	14	1	0	0	1	0	1		0		0	1	0			1	0	1	2	1	0	0		1	1	1	1	1	1	1	1	1	1	1	2	2	2	0	1	1	0	to k0w your status	1
238	21	20-24	younger	0	2	1	18	1	2	1	0	1	0	0		2		1	1	0	0	2	2	1	2	0	0	2		2	0	0	1	1	2	0	1	1	0	0	1	1	2	2	0	1	I want 0	I will be the only one to k0w the status	1
239	19	<20	younger	0	2	0		1	0			0	2	0		2		0	0					0	1				0	0	2	1	2	0	1	1	2	0	0	1	1	1	2	1	2	1	because it will be confidential	confidential	1
240	23	20-24	younger	0	2	1	21	1	0	0	1	0	2	0		2		0	0			1	1	1	2	1	0	2		1	2	1	1	1	1	1	1	0	1	1	1	1	2	1	1	2	because it will be confidential	confidential	1
241	21	20-24	younger	1	4	1	19	0		0	0	0	2		0		1	1	0			2	2	1	2	1	0	0		0	0	1	1	1	1	1	2	0	2	1	2	2	1	2	2	1	more information abt self testing and witnesses that it really works	0t having to stand in line waiting for a nurse	1
242	23	20-24	younger	1	4	1	14	1	0	1	1	0	2		0		2	1	1	0	1	2	2	0	1				1	0	1	1	1	1	1	0	1	0	1	0	2	2	0	1	2	2		counseling is very much important	1
243	21	20-24	younger	0	4	1	17	1	0	1	1	1	0	0		0		1	0			1	0	1	2	1	0	2		0	1	1	1	1	1	1	0	0	1	0	1	2	1	0	0	1	that I will be alone when I di the test	its only you who will k0w the results	1
244	21	20-24	younger	0	2	0	19	1	0	0	1	1	2	1		1		1	1	1	0			1	2	2	0	0		0	0	1	1	1	0	1	1	1	0	1	0	1	2	1	0	1	help many people who are afraid to test	to k0w your status alone	1
245	22	20-24	younger	0	3	0	20	0	0	0	1	1	1	1		1		1	0			1	0	1	2	1	0	0		0	1	1	1	1	1	1	1	0	1	1	2	0	1	1	1	1		easy to k0w your status	1
246	20	20-24	younger	1	3	1	17	1	0	1	1	0	0		0		1	1	0			1	2	1	2	0	0		4	0	2	1	1	1	1	1	1	0	1	1	1	0	0	1	2	2	it is more confidential than traditional testing methods	you will k0w the results yourself	0
247	27	25-29	older	1	2	1	10	1	2	1	0	0	1		1		2	0	0			2	1	1	2	0	3	0		1	1	1	1	1	1	1	1	0	1	1	1	1	1	0	1	1			1
248	25	25-29	older	1	3	1	14	1	1	1	1	0	0		1		2	1	1	0	1	1	2	1	2	1	0	0		0	0	1	2	0	2	0	1	1	1	0	0	0	1	1	1	1	paying me after	k0wing my status	1
249	21	20-24	younger	1	4	1	15	1	2	1	1	0	0		0		0	1	1	0	3	1	1	1	2	3	0	0		1	1	1	1	1	1	0	1	1	1	0	0	1	1	1	2	1	privacy	0 one can k0w my status unless I tell them	1
250	19	<20	younger	0		1	17	1	1	1	1	1	0	0		0		1	1	2	0	1	1	1	2	1	0	0		0	1	1	1	1	1	0	1	0	1	1	1	2	1	1	1	1	so that I can test frequently and be sure of my status	testing anytime and anywhere	1
251	21	20-24	younger	1	4	1	16	1	0	1	1	0	0		0		0	1	0			1	1	1	2	3	3	0		0	1	1	1	1	2	1	1	0	1	2	2	2	1	1	1	1	0 and protect the people I love	more people will use it and that may control the level of infection	1
252	20	20-24	younger	0	3	1	16	1	0	1	1	0	0	0		1		0	0			1	1	0	1					0		1	1	1	1	0	1	0	1	1	1	2	0	1	1	1		0 one will see that you are positive	1
253	22	20-24	younger	0	3	0		1	0	1	1	0	2	0		2		0	0					1	2	1	4	0		1	2	1	1	1	1	1	2	1	1	1	0	2	1	0	2	2	by k0wing that I am healthy and 0t affected	I will k0w my status	2
254	19	<20	younger	1	2	1	14	1	1	1	1	0	0		0		1	1	0			1	0	0	1				1	1	1	1	1	1	1	0	0	1	1	0	1	1	1	1	1	1		you will be k0wing your status	1
255	21	20-24	younger	1		1	13	1	2	1	1	0	1		1		1	1	0			1	2	0	1				2	0	1	1	1	1	1	1	0	1	1	1	1	2	1	1	1	1		you k0w your status and you can deal with it when you are ready	1
256	20	20-24	younger	1	2	1	16	0	0	1	1	0	2		0		1	0	0			1		1	2	1	0	0		0	1	1	1	1	1	0	1	0	0	1	1	2	2	2	2	2	I can take it because 0 one can advice me	Is 0t good for me for self-testing because I can need suport after	2
258	21	20-24	younger	0	2	0	18	0	0	0																							2	0	2	0	1				2	2	2	2		1			2
259	20	20-24	younger	0	3	1						0	0	0		1		1	0			1	1	1	2	2	0	0		2	1	1	1	1	1	1	1	1	1	0	0	0
260	23	20-24	younger	1	3	1		0				0	0		0		0	0	0			0	0	0	1	0	0	2	2	0	2				0			1	1	1	1	1	1		1	1			1
261	23	20-24	younger	0	2	1	19	1	0	1	0	0	2	1		1		1	1	1	0	1	1	1	2	1	0	0		0	2	1	1	1	1	1	1	1	1	1	1	1	2	1	1	1	1	0	1
262	19	<20	younger	0	3	1	18	1	1	1	1	0	2	0		2		1	0			0	1	0	1				4	1	2	1	0	0	0	1	1	0	1	0	2	2	2	1	1	2	I think it's safe for self-testing	to k0w your status and keep it a secret	1
263	27	25-29	older	0		0	25	0	0	0	1	0	2	0		1		1	0			1	1	0	1					0			1	1	2	0	1	0	1	0	0	1	1	1	0	1	0	k0wing my HIV status	1
1	33	≥30	older	0	2	1	18	1	0	1	1	0	2	1		1		1	1	0	0	1		1	2	3	0	1		1	1	1	1	1	1	1	1	0	1	0	1		1	1	1	1	It is more relaxing than going to the clinic and be a bit scared and is private and it also save time	The benefit is to know my status whenever I feel	1
2	21	20-24	younger	0	2	1	16	1	1	1	0	0	1	1		1		0	0			0	2	1	2	1	1	1		0	0	1	1	1	1	1	2	0	1	1	1		1	0	1	0	Because I would have my privacy and it is quicker and easy	Positive outcomes, test regularly	1
3	20	20-24	younger	1	2	1	18	1	0	1	1	0	2	0	0	2	2	1	1	0	0	1	0	1	2	1	0	1		0	1	1	1	1	1	0	0	1	1	1	1		2	1	1	1	I would advice the young generation to do it because it is efficient	To know my status	1
4	24	20-24	younger	1	2	1	19	1	0	1	1	0	0		0		1	0	0			1	1	0	1				5	0	2	1	1	1	1	1	1	0	1	1	1		2	1	1	1	I will be tested by myself and wont be scarry	It will be simpler and easier	1
5	25	25-29	older	1	2	1	18	1	1	1	1	0	1	0	1		1	1	1	2	4	1	0	1	2	0	0	1		2	1	1	1	1	1	1	1	1	1	1	1		1	1	1	1	It is private and you use it when you feel ready to receive results	Confidentiality, testing at your own time	1
6	21	20-24	younger	0	2	1	17	1	0	1	1	0	2	0		2		1	1	0	4	1	1	1	2	1	0	1		0	2	1	1	1	1	1	1	0	1	0	0		1	1	1	1	To know my status without going to the clinic	To know my status without going to the clinic	1
7	24	20-24	younger	1	2	1	18	1	0	1	1	0	2	0	0	0	0	1	1	0	0	1		1	2	3	0	1	6	1	2	1	2	0	1	1	1	1	1	1	0		1	1	0	1	To know my status each and everyday	Yes. Is to help me to know my statu and my partner status	1
9	22	20-24	younger	0	2	1	16	1	1	1	1	0	1	1		1		1	1	0	1	2		1	2	3	0	1		1	2	1	1	1	1	0	1	0	1	0	0		1	1	1	1	Because I would not have to go a long way to get tested	Like if I wanted to see my partner's status it will be easy by buying self-testing	1
10	24	20-24	younger	1	3	1	17	1	2	1	1	0	0		0		0	0	0			1	1	0	1				4	1	1	1	1	1	1		1	0	1	1	1		2	0	1			You may be able to know your status alone
11	26	25-29	older	0	2	1	22	1	1	1	1	0	1	1		1		0	1	0	1	1	0	1	2	1	2	0		2	1	1	1	1	1	1	0	1	1	0	1		1	1	1	1	The privacy	Knowing your status whenever wherever	1
12	21	20-24	younger	1	2	1	19	1	1	0	1	0	2	0		2		0	0			1	0	1	2	2	0	1		0	2	1	1	1	0	1	1	1	1	1	1		0	1	1	1	To see my status first	To be the first person to know and what to do	1
13	22	20-24	younger	1	2	1	19	0	1	1	1	0	1		0			0	0	0	0	0	0	1	2	0	0	1	6	0	2	2	1	1	1	2	0	0	2	1	1		2	2	2	1	Because it is more private	To know my status	2
14	26	25-29	older	1	2	0	17	1	0	0	1	0	0		1		0	0	1	0	1	1	2	0	1				6	0	0	1	1	1	1	0	0	0	1	1	1		2	2	1	1	Because of I need private	I would know my status at the same time	1
15	26	25-29	older	0	2	1	21	1	0	0				0		0		1	0			1	0	1	2	3	0	2		2	1	1	1	1	1	1	1	0	1	1	1		0	1	0	1	I think it will better if I can buy the kid testing because I will be alone in the house and I will know by myself	My benefits it will be easy because anytime if I feel to test I can test	1
16	20	20-24	younger	1	2	1	15	1	0	1	1	0	0		0		1	0	0			1	1	0	1				5	0	0	1	1	1	2	0	1	1	1	1	1		2	2	2	1	To keep my private alone and I don’t wait for long	To know my status	1
17	23	20-24	younger	0	3	0			0			0	2		0		2							0	1				0	2	2	1	1	1	1	2	2	1	1	1	1		2	1	2	2	I don’t know	It is your secret only	2
18	22	20-24	younger	0	4	1	19	1	0	0		0	0	0		0		1	1	1	2	1	1	0	1				5	0	0	1	1	1	1	0	0	0	2	1	1		0	2	1	1	If am afraid of traditional HIV testing	You will know your status sooner and easy	1
19	23	20-24	younger	0	3	1	17	1	0	1	1	1		1		1		1	1			1	1	1	2	1	0	1		0	1	1	1	1	1	1	2	0	1	1	1		1	1	2	2	It will be esay to od and any time you want to	To know you status all the time	1
20	23	20-24	younger	1	3	1	14	1	2	1	1	0	1		0		0	1	1			1		1	2	1	0	1		0	1	1	1	1	1	0	1	0	1	1	1		2	2	1	1	Myself cause I never risk	Knowing my status	1
21	23	20-24	younger	1	3	0		0	1	0		0	2	0	0		2	0	0			2		0	1				0	0	0	1	1	1	1	0	2	0	1	1	1		0	1	0	0	None	Privacy	0
22	20	20-24	younger	1	3	1	15	0		1	1	0	0		0		1	1	0		1	1	1	0	1	4			2	0	0	1	2	0	2	2	1	1	1	2	0		1	1	2	1	Cause it will be private	Self knowing	2
23	22	20-24	younger	0		0		1	0	0		0	2	0		2		0	0					1	2	1	0	2		0	2	0	1	1	1	1	2	0	1	1	2		1	1	1	1	Myself	To know my status	1
24	24	20-24	younger	0	3	1	19	1	0	1	1		2	0		1		1	1	0	0	1	1	1	2		0	1		0	0	1	1	1	1	1	2	1	1	0	2		2	1	2	1	None	None	1
25	22	20-24	younger	0		1	20	0	0	0		1	0	0		0		1	1	1	2	1	1	1	2	4	0	1		2	0	1	1	1	0	1	1	1	1	1	1		2	1	1	1	Easy, fast and I'll be able to test regularly	Regular testing	1
26	20	20-24	younger	1	5	1	14	1	1	0		1	2		0		1	1	0	0	0	1	1	1	2	0	0	0		0	1	2	1	1	1	0	2	1	1	1	1		1	1	2	1	procedure is personal and private	Confidetialilty and privacy	1
27	23	20-24	younger	0	3	1	18	1	0	1	1	0	2	1		2		1	0	1	0	1	0	1	2	0	0	2		1	1	1	1	1	1	1	1	1	1	0	0		1	1	1	1	I'm always willing to try out new things, that's motivation enough for me	Avoiding to get a nervous break down in front of people	1
28	22	20-24	younger	0	3	1	18	1	0	1	1	0	2	0	0	1	1	0	1	0	3	0	0	0	1				2	0	2	1	1	1	2	0	0	0	1	2	0		2	2	2	2	Because I would feel more comfortable if I test alone at home	It would be your own secret I guess	1
29	24	20-24	younger	1	3	1	16	1	0	1	0	0	0		0		1	0	1	0	1	1	0	1	2	3	0	1		2	1	1	1	1	1	1	1	0	1	0	0		2	0	2	1	To know my status by myself	There's no much pressure	1
30	23	20-24	younger	0	3	1	17	1	1	1	0	1	0	1		1		1	1	1	0	0	1	1	2	3	0	1		0	2	1	1	1	1	1	1	0	1	0	1		2	1	1	1	Getting to know my status regularly	Being the only perosn who sees the results	1
31	21	20-24	younger	1	2	1	17	1	1	1	1	1	0	0		1	0	1	0	0	1	2	1	0	1				0	0	0	2	2	0	0	0	2	0	2	0	0		2	0	2	2	I don’t know	I don’t know	0
32	20	20-24	younger	0	2	1	17	1	0	1	1	0	0	0		0		1	1	1	0	1	1	0	1				3	1	1	1	1	1	0	1	1	0	1	1	1		1	1	2	1	To know my status and know where I stand and it is very private	To know my status	1
33	20	20-24	younger	1	2	1	15	1	0	1	1	0	2		0		1	1	0	0	1	1	1	1	2	2	0	1		1	0	1	0	0	1	0	1	0	1	1	0		1	1	1	1	It's so fat and not waiting for a line	Every month	1
34	23	20-24	younger	0	2	1	16	0	2	1	1	0	0	1		1		1	1	0	1	1	0	1	2	3	0	1		0	2	1	1	1	1	0	1	0	1	0	2		1	2	1	1	For assurance of privacy	For everyone to feel free to know their status without fear	1
35	22	20-24	younger	0	2	1	19	1	0	0		0	0	0			0	1	0	2	0	1	0	1	2	1	0	1		1	1	1	1	1	1	1	1	0	0	1	1		1	0	1	1	Provided that I pre and post counselling	There are few benefits that you would be the first person to know how your status, but it's rsiky as it can lead to suicide	2
36	23	20-24	younger	0		1	22	1	0	1	1	1	0	0		0		1	0	0	0	1	1	1	2	3	0	1		0	0	1	1	1	1	1	1	0	1	1	0		1	1	1	1	To know my status	To know my status as soon as possible	1
37	26	25-29	older	1	2	1	16	1	1	1	1	0	0		0		1	1	1	0	3	1	0	1	2	1	0	1		0	0	1	1	1	1	1	1	1	1	1	0		1	1	1	1	Because you do it private	Knowing your status first alone	1
38	23	20-24	younger	1	2	1	15	1	2	1	1	0	0		1		1	1	1	0	1	1	2	0	1				3	0	0	1	1	1	1	0	1	1	1	1	0		1	1	1	1	Only if can be given for free	Knowing yourself and trust what you did self	1
39	24	20-24	younger	1	2	1	15	0	0	0		0	1	0	0		0	0	0			1	1	1	2	3	0	1		0	2	1	1	1	0	2	1	0	1	1	1		2	2	1	1	To know about my health	Test at yourself. Not scared to test	1
40	22	20-24	younger	1	4	1	15	1	0	1	1	0	0		0		0	0	1	0	3	1	1	0	1				1	0	2	1	2	0	1	0	1	0	1	1	1		1	1	1	1	To avoid the journey to local clinic before indulging in unprotected sex	Instant results before unprotected	1
41	23	20-24	younger	1	4	1	16	1	2	1	1	0	2		0		2	1	1	0	1		2	1	2	3	0	1		0	2	1	1	1	2	1	2	0	1	0	0		1	1	1	1	I would feel free to test myself	Knowing your status and knowing where stand, knowing whether to take treatment or not	1
42	20	20-24	younger	1	2	1	18	1	0	1	1	0	2				2	1	1	0	3	1	2	1	2	1	4	1		1	1	1	1	1	2	0	1	0	1	1	1		2	1	1	1	Because I'm always using a condom with my partner.Optimistic am not HIV positive and that motivates me	That I'll know status before anyone and I will know how to contain my self	0
43	19	<20	younger	1	2				2	1	0	0	0		0		1	1	1	2	0	2	2	0	1				3	0	1	1	1	1	0	1	1	1	1	1	1		2	1	1	1	I will know that I will know my status alone	Knowing your status and knowing whether you will take treatment or not	1
44	24	20-24	younger	1	4	0	18	0	0	1	1	0	2		0		0	0	0					0	1				0	1	0	1	2	0	1	2	1	0	1	0	0		1	1	1	1	I'll be able to test more often	I'll know my status	1
45	27	25-29	older	1	1	1	18	1	0	1	0	0	0		1		1	1	0			1	1	1	2	1	0	1		1	2	2	1	1	1	1	1	1	1	1	1		1	1	2	1	Sometimes it's best to know by your own	Knowing your status and also your partner	1
46	23	20-24	younger	1	2	1	18	1		0		0	2	0	0		2	0	0		0	2	2	1	2	1	0	1		1	0	1	1	1	1	1	1	1	1	1	0			1	1	1	Professional doctor	So I can go under contraceptives	1
47	23	20-24	younger	0	2	1	16	1	0	1	0	0	1	0		1		1	1	1	0	2	2	1	2	1	0	1		0	1	1	1	1	0	1	0	0	1	0	0		1	1	0	1	I'll be able to take it regularly	To know my status without other people knowing	0
48	22	20-24	younger	0	4	1	16	0	0	1	0	0	2	0		1		0	1	1	0	2	2	1	2	1	0	1		0	1	1	1	1	0	0	1	0	1	0	0		2	1	1	1	I will test any time	People will always test	1
49	23	20-24	younger	1	4	1	14	1	2	1	1	0	2		0		0	1	1	1	0	2		1	2	1	0	1		0	2	1	1	1	2	0	1	1	1	1	0		1	1	1	1	Is learn to use the self-testing and to …to yourself (writing not legible)	To your self	1
50	26	25-29	older	1	2	1	16	1	1	1	0	0	1		1		1	1	1	1	0	1	2	1	2	0	3	1		2	1	0	1	1	1	0	1	0	1	1	2		2	1	2	1	Mind make up that's all	Knowing my status for the benefit of my partner	1
51	22	20-24	younger	0	2	1	18	1	0	1	1	0	0	0		0			0	0	4	1	0	1	2	0	0	1		0	1	1	1	1		1	1	0	1	1	1		0	1	2	2	Self-testing is more accurate than traditional services	It is more private and you can easily test without anyone looking	1
52	23	20-24	younger	0	2	1	18	1	0	1	0	0	0	1		0		1	1	1	3	1	1	1	2	1	1	1		0	1	1	1	1	1	1	1	1	1	1	1		1	1	2	1	I would be doing it myself/independently	You get to see for yourself and make decision on who to tell and who not to tell	1
53	27	25-29	older	0	2	1	15	1	0	1	0	0	2	0		0		1	1	1	0	0	0	1	2	3	0	1		1	1	1	1	1	1	1	1	0	1	1	1		2	1	1	1	Testing in your own comfort zone and not being judged or being ashamed of the results	Counselling is very important	1
54	23	20-24	younger	0	2	1	18	1	0	1	1	0	0	0		0		1	0	0	0	1	1	1	2	3	0	1		0	2	1	1	1	2	0	1	1	1	1	1		2	1	1	1	So to know my status	Knowing once health and stae	1
55	21	20-24	younger	0		1	20	1	0	1	0	0	2	0		0		1	0			1	1	1	2	1	0	0		0	1	1	1	1	1	1	0	1	1	1	1		1	1	0	1	Because it will be ohk for not people to judge you	To know your status	1
56	20	20-24	younger	0	3	1	19	1	0	0	1	0	0	1		1		1	0			1	0	1	2	1	1	1		0	2	1	1	1	1	1	1	1	1	1	0		1	1	1	1	I think self-testing is much faster than HIV testing	That yu ca know your status by yourself	1
57				1	3	1		1	2	1	0	0	1	0	0		1	1	0	2	3	1	2	1	2	3	0	1		0	1	1	1	1	2	0	1	0	2	1	1		1	1	1	1	It's private	To know your status	1
58	23	20-24	younger	1	3	0	15	1	0	1	1	0	0	0	0		2	1	1			1	1	0	1				2	0	1	1	1	1	2	1	2	1	1	1	2		2	0	0	1	Waiting to know your result	Knowing your status	1
59	23	20-24	younger	0	4	1	17	1	0	1	1	0	2	1		2		1	1	0	4	1	1	1	2	2	0	1		1	1	1	1	1	1	1	1	0	1	0	0		2	1	1	1	It will be easy cause you wont have to wait in queues to go and test	Able to test with your man at home without people seeing you went to VCT	1
60	22	20-24	younger	1	4	1	20	1	0	0		0	1	0	0		0	0	0	0	1	0	1	0	1		0		0	0	1	1	1	1	1	0	2	0	1	1	1		1	1	1	1	That you will feel comfortable with oneself	Privacy	0
61	27	25-29	older	0	4	1	18	1	0	0		0	1	1		1		1	1	1	0	1	1	1	2	0	0	0		0		1	1	1	0	0	1	0	1	1	1		1	1	1	1	It will be motivating enough causeI will be alone	Many people will be able to knoe their status	1
62	21	20-24	younger	0	4	1	18	1	0	1	1	0	0	1		2		1	1	2	0	1	1	1	2	1	0	1		0	2	1	1	1	1	1	1	0	1	2	0		2	1	2	1	It's more private and most people don’t want to test cuse they scared og going to clinics	You would know your status	1
63	20	20-24	younger	0	2	1	18	1	1	1	0	0	0	0		1		0	0			0	1	1	2	1	4	1		0	1	1	1	1	1	0	2	0	2	1	1		2	2	1	1	Because it's more private I don’t have to show my emotions to ever one at the clinic	To know my status	0
64	20	20-24	younger	0	2	1	15	1	0	1	0	1	0	1		1		1	1	1	2	0	0	1	2	1	1	1		1	2	1	1	1	1	1	1	1	1	1	1		1	1	2	1	So that I can be free and save my time	I can save time and money to go to the clinic	1
65	22	20-24	younger	0	2	1	15	1	2	1	0	1	1	1		0		1	1	2	3	1	0	1	2	3	4	1		1	0	1	1	1	1	1	1	1	1	0	2		1	1	1	1	Because I will want to know my status first and quick	Five time a week if I want to	1
66	19	<20	younger	0	2	1	12	1	2	1	1	0	0	0		1		1	1	0	0	1	2	1	2	3	0	1		1	1	1	1	1	1	0	1	0	1	1	1		1	1	1	0	To know myself and it is easy	To know my status when I want	1
67	21	20-24	younger	0	2	1	18	1	0	1	1	0		0		1		0				1	1	0	1					0	2	1	1	1	2	0	1	0	1	1	1		1	1	1	1	For feeling comfortable when am alone	I can test every week	1
68	23	20-24	younger	0	2	1	14	1	1	1	0	0	0	1		2		1	1	1	0	1	2	1	2	1	4	1		0	1	1	1	1	1	1	1	0	1	1	1		2	1	2	1	it would be myself wanting to know my status and because it's quicker	Because I would be testing regularly	1
69	18	<20	younger	0	1	0		0		0		0	2	0	0	2		0	0					0	1				0	0			1	1	1	1	1	0	0	2	2		1	2	1	1	by counselling necessary	Enough to rpovide information	1
70	23	20-24	younger	0	1	1	17	1	0	1	0	1	0	1		2		1	1	2	0	0	1	1	2	1	0	1		0	0	1	1	1	1	0	1	1	1	1	1		2	1	1	1	I don’t know	To know my status	1
71	24	20-24	younger	0	1	0		0	0	0	0	1	2	0		1		1	1	1	0	1		1	2	1	3	1		0	0	0	1	1	1	0		1	0	1	1		1	1	0	0	Counselling	Sharing my advice from people	1
72	21	20-24	younger		1	1	18	1	1	0	1	0	0	1			1	1	1		3		0	1	2	1	1	0		1	0	1	1	1	2	1	1	0	2	2	1		2	1	1	0	Self-testing	It will be better	1
73	21	20-24	younger	0	1	1	18	1	0	0	1	0		1		2		1	1	1	2	1	1	1	2	2	0	1		1	1	1	1	1	1	1	1	1	1	0	0		1	1	1	1	To know more and some traditional HIV testing are lies	To know your status and know more about HIV	1
74	21	20-24	younger	0	1	0		0				0	2	0		2		0	0					0	1				2	2	2	1	1	1	2	1	1	1	1	1	2		2	2	1	1	That there is no other cure for HIV	I will know my status and walk free	2
75	19	<20	younger	0	1	1	17	1	0	0		0	2	1		2			1	1	0	0	1	0	1	1	0	1		1	1	1	1	1	1	0	1	0	1	1	1		1	1	1	1	What would motivate me is counselling	You know your statusand learn to live with it	1
76	19	<20	younger	0	1	0		1	2			1		0		1		1	1	0	1	1		0	1				2	2	0	1	0	0	1	0	1	0	1	2	2		2	1	1	1			1
77	26	25-29	older	0	2	1	15	1	1	1	0	0	2	1		1		1	0			2	1	1	2	3	0	1		0	2	1	1	1	1	1	1	0	1	0	2		1	1	2	1	Just to know my status and play safe	I can test every time I want	1
78	23	20-24	younger	0	2	1	17	1	0	0	1	0	2	0		0		0	0		0	1	1	1	2	1	0	2	4	2	2	1	2	0	2	0	0	0	2	2	2		2	0	2	0	Not sure	No	0
79	21	20-24	younger	0	2	1		1	0	1	1	0	0	1		0		1	1	0	1	0	2	1	2	0	4	1	6	1	1	2	1	1	1	1	1	1	1	1	1		0	1	1	1	They have make some people like under make more live	They testing because make under HIV and make virus
80	18	<20	younger	0	1	1	17	1	0	1	1	0	2	0		2		1	1	2		1	1	1	2	1	0	2		0	2	1	0	0	2		2	0	2	2	2		2	2	1	1	I don’t know	I don’t know	2
81	22	20-24	younger	0	2	1	19	1	0	0		0		0		2		1	1	0	0	2	1	1	2	1	0	1	2	0	0	2	1	1	0	0	2	1	1	2	0		2	0	1	2	So that not people to know	To not because to no	1
82	19	<20	younger	0	1	0		1	0			0		0		2		0	0					1	2	1	0	1		0	2	2	0	0	2	2	2	0	2	2	2		2	2	2	2	I don’t know	I don’t know	2
83	20	20-24	younger	0	2	1	17	1	2	1	1	0	2	0		1		1	1	0	0	1	0	1	2	4	0	0		2	2	1	2	0	1	1	1	0	1	2	2		1	0	0	2	I think that if I go to hospital and get testa every they will be just (writing not legible)	Self-testing is a good thing to do thatis why am ..every one to go (writing not legible)	1
84	18	<20	younger		1	1	16	1	2			1		1		1			1	0	1	1	1	1	2	2	0		3	1	0	2	0	0	1	0	1	0	0	2	0		0	0	0	0			1
85	24	20-24	younger	0	2	0		1		1	1	1	2	1	1	2	2	1	1			1		1	2	2	0	2	0	0	2	0	1	1	1	1	1	1	1	1	1		2	0	0	2			1
86	24	20-24	younger	0	2	1	20	1	0	1	0	0	2	0	0	1		1	0			1	0	1	2	0	0	1					1	1	1	1	1	1	0	2	2		2	2	1	2	Because I want to know myself everytime and I like to know about me	To be free with my boyfriend	0
87	19	<20	younger	0		0		0				0	2	0		2		0	0					1	2	1	0	0	0	1	2	1	2	0	2	2	2	0	2	2	2		2	2	2	2	I don’t know	To get results	2
88	20	20-24	younger	0		1	19	1	0	1	0	1	0	1		1		1	0			1	0	1	2	1	1	1		1	1	1	1	1	1	1	1	0	1	1	2		1	1	1	1	Keeping my status personal and seeing my results alone	I'll be doing it myself	1
89	20	20-24	younger			1		1	2	0		1	2		0		2	0	0			2	2	0	1				3	0	0	2	2	0	1	0	2	0	2	2	2		0	0	1	1	The traditional HIV testing service	The benefits of self-testing	2
90	20	20-24	younger	0	1	1	18	1	1	1	1	0	0	1		1		1	1	0	1	1	1	1	2	1	0	1		2	2	1	1	1	1	1	1	1	1	1	1		1	1	1	1	So that I can know were I stand		1
91	21	20-24	younger	0		0		1	0			0	2	0	0			0	0					1	2	2	0	2	6		1	1	1	1		1	1	1	1	1			1	1	2	1	I don’t know	Knowing my status	1
92	18	<20	younger	0	1	1	18	1	0	1	1			0		0		0	1	0	3	1	1	0	1				0	1	2	1	1	1	0	0	1	1	1	1	1		2	1	1	1
93	20	20-24	younger	1	3	1	16	0		1		0	1		1		0	1	0			1	2	1	2	3	4	1		0	1	1	1	1	1	0	1	0	1	1	1		1	2	1	0	It's private and confidential	Knowing your HIV statu as an individual	1
94	18	<20	younger	0	2	0		1	1			0		0		1		0	0				2							2	0	1	1	1	2	1	1	1	1	1	2			1	2	2	Because it's my business and privacy	You know your status personally and No one will know	1
95	20	20-24	younger	0	2	1	15	1	1	1	1	0	2	0		2		1	1	2	0	1	1	0	1				1	1	1	1	1	1	1	0	1	0	1	0	0		0	1	1	1	Because I will be doing it myself and no one will know about it	Not being in long queues at the clinic or hospital. To know my status and being able to do it myself	1
96	22	20-24	younger	0	2	1	19	1	0	1	0	0	0	1		0		1	1	1	0	1	0	0	1				4	0	1	1	1	1	1	0	1	0	1	1	2		2	1	1	1	It is better for me to test myself because it's easier	Knowing my HIV/AIDS status and I can do it often	1
97	32	≥30	older	0	2	1	17	1	0	1	0	1	0	1		1		1	1	0	0	0	1	1	2	3	0	1		0	0	1	1	1	1	1	1	0	1	0	2		2	2		2	I want to see first	It is confidential	1
98	21	20-24	younger	0	2	1	18	1	0	1	1	0	2	1				1	1	0	0	1	0	1	2	3	0	1		1	0	1	1	1	1	1	1	0	1	0	1		1	1	2	1	Because of privacy	No one will ever know my status	1
99	20	20-24	younger	0	2	1	15	1	0	1	0	0	0	0		0		1	1	2	0	1	1	1	2	1	0	1		2	0	1	1	1	1	1	1	0	1	0	1		0	1	1	1	If I want to know my status and it's quicker	More often	1
100	23	20-24	younger	0	2	1	19	1	0	1	1	1	0	0		0		1	1	2	0	1	1	1	2	1	3	1		0	1	1	1	1	1	1	1	0	1	0	1		1	1	1	1	It is because the nurse are sometimes rude and they ask many questions in a negative way	For knowing my status	1
101	25	25-29	older	0	3	1	23	0		0		0	0	1		2		1	1	0	0	1	1	1	2	0	0	2		1	2	1	1	1	2	2	0	1	1	1	1		1	1	1	2	none	none	1
102	23	20-24	younger	0	3	1	18	1	0	0	1	0	2	0		2		1	1	0	0	1	1	1	2	0	0	1	0	1	2	1	1	1	1	1	1	0	1	1	0		2	0	0		Nothing	Nothing	1
103	27	25-29	older	1	3	1	16	1	1	1	0	0	2		1		0	1	1	2	0	2	2	0	1				5	0	1	1	1	1	1	0	2	1	2	1	1		2	1	0	0	I am afraid to expose my status to others	My results is my secret	0
104	24	20-24	younger	0		1	18	1	1	1	1	1	2	1		0		1	1	1	0	1	1	1	2	0	0	2		1	0	1	1	1	1	1	1	1	1	1	1		2	1	1	0	To know my status	To start safe	1
105	22	20-24	younger	0	4	1	18	1	0	1	1	0	0	0		1		1	1	0	0	1	0	1	2	3	0	1	5	0	1	1	1	1	1	1	1	1	1	1	1		2	1	1	2	To know my status	My status will be my secret	2
106	25	25-29	older	0	4	1	15	1	0	1	0	1	0	1		1		1	0			1	1	1	2	3	0	1		1	1	1	1	1	1	1	1	0	0	1	1	1	1	1	1	2		More knowladge about youslelf	1
107	24	20-24	younger	0	4	1	18	1	0	1	0	0	2	1		1		1	0	0	0	1	0	1	2	3	0	1		1	1	1	1	1	1	1	1	0	1	1	1	2	2	1	1	1	I don’t know	I don’t know	1
108	20	20-24	younger	0	3	1	18	1	0	1	1	0	2	0		1		1	1	0	1	1	1	1	2	3	0			0	1	1	1	1	1	1	1	1	1	2	2	1	1	1	1	1	Its more confidential	I could do it more often and it's more faster	1
109	23	20-24	younger	0	3	1	18	1	0	1	1	0	2	0		1		1	1	0	3	1	2	0	1				1	1	0	1	1	1	1	0	1	1	1	1	1	1	1	1	1	1	I rather do it alone and its quicker	I can know my status whenever I want	1
111	25	25-29	older	1		1	19	1	1	1	1	0	2		0		1	1	1	0	3	1	1	1	2	0		1		0	0	1	1	1	1	0	1	1	0	1	0	0	2	2	2	1	More private	test on time	1
112	24	20-24	younger	1	1	1	16	1	0	1	1	0	2		1		1	1	1	0	1	1	0	0	1				3	0	2	1	2	0	2	0	0	0	1	2	2	2	1	1	0	1	Becausse I'll be the first one to know my status	That it will be easy for me to know my status	1
113	24	20-24	younger	0		1	21	1	1	0		0	0	0		1		1	1	1	2	1	0	0	1				0	0	2	1	1	1	1	1	1	1	1	1	1		2	1	1	1	Because it is more private then testing at the clinic	To check yourself frequently	1
114	21	20-24	younger	0	4	0	18	0		0		0	2	0		0		1	0			1	2	1	2	1	0	1		0	2	0	1	1	1	2	1	1	1	2	2		1	1	1	1	My health and it will be saving time, no need for lines	Time managemant is one that make people not go test	1
115	20	20-24	younger	0	4	0		0	0	0	1	0	0	0		1		1	1			1		1	2	1	0	1	4		1	1	1	1	1	0	1	1	1	1	1		2	1	1	1	to take madicatio to be better because tradition it won't work	Yes because I will know my status	0
116	21	20-24	younger	0	4	1	18	1	0	1	1	0	0	0		0		1	1	0	1	1	2	1	2	2	4	1		0	2	1	1	1	1	0	1	0	1	1	2		2	1	2	1	To save time	Knowing your status, testing yourself very often	1
117	25	25-29	older	0	4	1	14	1	0	1	0	0	1	1		1		1	0			0	2	1	2	1	1	0		0	0	1	1	1	1	0	1	1	1	1	1		0	1	2	1	It will be more comfortable and confidential	To know where I stand	1
118	22	20-24	younger	0	4	1	17	1	1	1	1	0	2	0				1	1	0	1	1	1	1	2	0	0	1	2	0	1	1	1	1	1	1	1	1	1	1	1	1	2	2	1	2	Not sure which one is the best one	Knowing my status	1
119	21	20-24	younger	1	2	0	12	1	0	0		1	0		0		0	0	0			2	0	1	2	1	4	0		0	2	1	1	1	2	0	2	1	0	2	2		0	0	0	1	So that I could know my status alone	No lining in the clinic	0
120	19	<20	younger	0	2	0		1	2			0	0	0				1	0					1	2	3	0	1		2	1	1	1	1	1	0	1	1	1	1	1		0	1	1	1	By avoiding ques at the clinic and it less	To know and to test anytime it suites me	1
121	20	20-24	younger	0	2	1	15	1	0	1	0	1	2	1		1		1	1			1	1	1	2	2	2	1		1	1	1	1	1	1	0	0	0	1	0	1		2	0	1	1	Because I will know my status and I have my own privecy	Knowing my status and easy	1
122	20	20-24	younger	0	2	1	19	0	0	0	1	0	2	0		2		1	1	0	0	1	1	1	2	0	0	1		1	1	1	1	1	1	2	0	1	1	1	0		2	0	1	1	Its easy and quick that way	I can test myself every week	1
123	21	20-24	younger	0	2	1	21	1	0	0	1	0	2	0		2		1	1	0	1	1	1	0	1				0	0	0	2	1	1	2	0	1	0	2	1	2		2	2	1	1	I don't have to face the nurse	Test regularly to always know my status	1
124	22	20-24	younger	0	2	1	17	1	0	1	0	0	2	1				0	1	0	1	2	1	1	2	3	0	1		2	2	1	1	1	1	1	1	1	1	1	1		1	0	0	0	If you don't trust yourself or your partner	It will just make you feel sad every time	0
125	21	20-24	younger	0	2	1	16	1	1	1	0	0	1	1		1		1	0			1	0	1	2	0	3	1		0	2	1	1	1	1	1	1	0	1	1	1		1	1	1	1	Its private and confidential	Its easy and you got to do it all by yourself	1
126	18	<20	younger	0	2	0		1	0					0				0	0					0	1				0				1	1		0	2		1	2	2		2	2	2	1		Its quick thing and I can do it myself	1
127	26	25-29	older	0	2	1	17	1	0	1	0		2	0				1	1	0	3	1	1	1	2	1	0	1		2		1	1	1	1	1	1	1	1	1	1		2	2	1	2	I don't like to travel for long distance	I won't stress that much becouse am alone
128	23	20-24	younger	0	2	1	20	1	0	0		0	2	1		1		1	1	2	4	1	1	1	2	1	0	0	4		0	1	1	1	1	0	0	1	1	1	0		1	1	1	1	Because it quick and I have privacy	It good I can test many as I like	1
129	21	20-24	younger	1	1	1	17	1	1	1	1	0	2		0		2	0	1	0	0	0	2	1	2	3	0	1		2	1	1	2	0	2	0	0	1	1	2	1		0	1	1	1	To know my status	To kill someone	1
130	24	20-24	younger	1	2	1	14	1	1	1	0	1	0		1		1	1	1	2	3	1	0	1	2	3	0	1		0	2	1	1	1	1	0	1	1	1	1	1		1	1	2	2	Because I want to know my reslts beforeanybody knows	I don't think is bad to test alone	1
131	20	20-24	younger	1	2	1	17	1	2	1	1	0	2		1		2	0	1	0	1	2	1	0	1				5	1	0	1	1	1	1	0	1	1	0	1	1		1	1		2	Play safe always	Make you know yourself	1
132	25	25-29	older	1	2	1	14	1		1	1	0	2		0		0	0	0	0	3	0	0	1	2	3	0	1		0	2	2	2	0	1	1	0	1	1	2	2		0	0	2	2	Because I want to know my status	Knowing my status and the partner's status	1
133	22	20-24	younger	1	4	1	18	1	0	1	1	0	2		0		1	1	1			1	2	0	1				3	0	1	1	1	1	2	0	1	1	2	2	1		2	1	2	1	Doctor	To know my status	1
134	24	20-24	younger	0	2	1	16	1	0	1	0	0	0	1		0		0	1	0	3	1	0	1	2	1	0	1		1	1	1	1	1	1	1	1	1	1	1	0		1	1	1	1	To know my status	Knowing weather am negative or not	1
135	23	20-24	younger	0	4	1	14	1	0	1	0	0	0	1		0		1	1	0	1	0	0	1	2	1	0	1		2	2	1	1	1	1	0	1	1	1	1	1		1	1	1	1	Just to know my status	My health	1
136	30	≥30	older	1	1	1		0		0		0	0		0		1	0	0					1	2	3	0	1		1	0	1	1	1	1	2	1	0	1	1	1		1	1	1	1	Wanting to know my status is motivational	Knowing my status	1
137	26	25-29	older	1	1	1	15	1	2	1	1	0	0		1		1	1	1	0	1	0	0	1	2	1	0	1		0	0	1	1	1	1	1	1	1	1	1	1		1	1	1	1	I think if we could have enough testing companies	Enough time with myself to take a dicision and know when am ready	1
138	22	20-24	younger	1	4	1	16	1	2	1	0	1	2		1		1	1	1	2	2	2	2	1	2	2	3	1		1	2	1	1	1	1	1	1	1	1	1	1		1	1	1	1	Because self testing is more 1 to give aflse results	I would not want long ques	1
139	24	20-24	younger	0	2	1	17	1	0	1	1	0	2	1		0		1	1	0	1	1	0	1	2	2	0	1		0	0	1	1	1	1	1	1	1	1	1	1		1	1	1	1	It would be fast and easy to get do it	Knowing my status	1
140				1	2	0	18	0	0	0	0	0	0		0		0	0	1			2	1	1	2	1	0	1		1	1	1	1	1	1	1	0	1	1	1	1		1	1	1	1	Not safe	Is to benefit	1
141	21	20-24	younger	1	2	1	16	1	0	1	0	0	1		0		1		0	2	3	2	2	1	2	1	0	2	5	0	1	0	1	1	1	0	1	1	1	1	1		1	1	0	1	It's fast	Know whats up with your life	1
142	21	20-24	younger	1	2	1	12	0	2	1	0	0	2		0		1	0	0			1	2	1	2	3	0	1		0	2	1	1	1		0	1	1	1	1	0		2	0	1	2	I don't want to test	Good result	0
143	19	<20	younger	1	2	1	17	1	2	1	1	0	0		0		1	1	1	0	0	1	0	1	2	1	0	2		2	1	1	1	1	1	0	1	0	1	1	1		2	1	2	1	Being sure about my status	My self confidence and self esteem	1
144	19	<20	younger	1	2	1	14	1	1	1	1	0	2		0		0	0	1	0	0	1	0	0	1				2	1	1	0	1	1	1	0	1	1	1	1	1		1	1	2	1	Because no one will know my status	I will be the alone one who will know where is stand	1
145	21	20-24	younger	1	2	1	17	1	2	1	1	1	1		0		0	1	1	0	0	1	2	1	2	3	0	1	1	1	1	1	1	1	1	0	1	1	1	1	1		1	1	2	1	To know my status personal	I'll be able to know my status without going to the clinic	1
146	34	≥30	older	0	2	1	17	1	0	1	1	0	2	1		0		1	1	0	0	1	1	1	2	0	0	1		0	1	1	1	1	1	1	1	0	1	1	1		1	1	1	1	I will choose self-testing	Because you tested yourself you will decide who are going to tell	1
147	22	20-24	younger	1	2	1	14	1	1	1	1	0	0		1		0	1	1	0	1	1	1	1	2	1	0	1		0	1	1	1	1	1	0	1	1	1	1	1		2	1	1	1	It will be more easier for me to know alone	Many people will take the test and wont be afraid	1
148	18	<20	younger	1	2	1	16	0	0	0		0	2		0		1	1	0			1	1	1	2	1	0	1		1	1	1	1	1		0	1	1	1	1	1		2	1	2	2	Just know my status on my own	It's confidencial	1
149	28	25-29	older	1	2	1	18	1	2	1	0	0	0		1		1	1	1	2	0	0	2	1	2	3	0	1		2	1	1	1	1	1	1	1	1	1	1	1		1	1	1	1	It's easy to accept the truth when you are alone privetly	To be risponsible	1
150	23	20-24	younger	1	4	1	13	1	0	1	0	1	0		0			1	1	1	2	1	2	1	2	1	0	1		1	1	1	1	1	1	1	0	1	1	1	1		2	1	1	1	Self-testingcan be accurate cause of the process went through	No longer long hours waiting ques	1
151	23	20-24	younger	1	2	1	10	1	0	1	1	0	0		1		0	1	1	2	0	0	0	0	1				6	1	0	0	1	1	0	0	1	1	1	1	0		2	2	2	2	My partner	Nothing	1
152	22	20-24	younger	1	2	1	18	0	0	0	0	0	2		0		2	0	0			2	2	0	1				2	1	1	1	0	0	0	0	2	1	0	0	0		2	0	2	2	I no want to test	I will get good opinion	0
153	19	<20	younger	1	2	1	13	1	2	1	0	0	0		1		1	1	1	0	1	0	2	1	2	3	0	2		0	1	1	1	1	0	0	0	0	2	1	1		2	2	2	1	Nothing it's up to me	Knowing your status alone
154	25	25-29	older	1	2	0		1	0	0		0	2		0		2	0	0					1	2	3	0	2		2	2	1	1	1	1	0	1	0	1	0	0		1	2	0	1	it has been tested and approved by Patterfield	Easy and conviniant	1
155	20	20-24	younger	1	2	1	16	1	1	1	1	1	2		1		0	1	1	0	3	0	1	1	2	1	0	1		0	1	1	1	1	1	1	1	0	1	0	1		2	1	1	1	Privecy	Knowing your status	1
156	20	20-24	younger	1	2	1	16	1	1	1	0	0	0		1		1	1	1	0	1	1	0	1	2	1	0	1		1	1	1	1	1	1	0	1	0	1	0	2		1	0	1	1	it's easy to do it	You can always be able to check your status	1
157	19	<20	younger	1	2	1	17	1	1	1	1	1	2		0		2	1	1	0	0	1	1	1	2	1	3	1	3	1	0	1	1	1	1	0	2	0	1	0	1		1	0	2	1	Getting the someone to motivate	Getting worry	1
158	23	20-24	younger	1	2	1	17		0	1	1	0			0		2	1	1	0	0	1	1	1	2	3	4	1		1	1	1	1	1		1	1	1	1	1	1		1	1	1	1	To give embarrasment on front of people,beside I hould know first	It's highly confidencial	1
159	25	25-29	older	1	2	1	15	1	2	1	0	1	0		0		1	1	1	0	3	1	2	1	2	3	0	1		2	0	1	1	1		1	1	1	1	1	1		1	1	1	1	Because it's more private	If I'm positive I won't have someone to motive me	1
160	22	20-24	younger	1	4	1	12	1	0	1	0	0	0		0		1	1	1	0	1	1	0	1	2	3	0	1		2	0	1	1	1	1	1	1	0	1	1	1		1	1	2	1	Less expensive	To know your results status	1
161	20	20-24	younger	1		1	17	1	2	0	1	1	0		0		1	0	0	0	0	1	2	1	2	1	0	1		0	0	1	1	1	1	0	1	0	1	1	2		1	0	1	1	Because they will be no more long lines to wait	Is that yyou think making things to do	1
162	24	20-24	younger	1	2	1	16	1	1	1	1	0	0		1		1	1	1	0	0	1	2	1	2	2	0	1	2	0	1	1	1	1	1	0	1	0	2	1	1		1	1		2	I will go to the clnic so that I can get councelling	Don't know	1
163	24	20-24	younger	1	2	1		1	1	1		0			0		2		1				1	0	1				0	0		1	1	1		2	2	1	1	1	1			1		2		selfcare
164	20	20-24	younger	1		1		1	1	0	0				0		0	1	0			1	1	1	2	0	0		1	1	1	1	1	1	1	1	1	1	1	1	2		1	0	1	0	no	no	1
165	18	<20	younger	1	2	0		0				0	2		0		1	0	0					0	1		3	0	1	1	2	0	1	1	1	0	1	1	1	1	2		1	2	2	1	I don't know	I don't know	1
166	20	20-24	younger	1		1	20	1	2	1	1	0	2		1		1	1	1	0	0	1	2	1	2	1	0	0		0	0	1	1	1	1	0	1	1	0	2	2		1	0	1	1	Is more quick and privecy	To know my status early	1
167	20	20-24	younger	1	2	1	18	0		0	1	0	2		0		1	1		0	1	1	1	0	1				2		0	1	1	1	1	2	2	0	0	0	1		2	0	2	1	People's eYes private		0
168	24	20-24	younger	1	2	1		1	2	1	1	0	2		1		0	1	1	0	3		2	0	1				3	1	1	1	1	1	1	1	1	1	1	1	1		0		1	0	It's more private		1
169	22	20-24	younger	0	2	0		0				0	2	0		2		0	0					0	1				0	0	0	1	1	1	2	2	2	0	2	2	2		1	1	1	2	I think I will be having my privacy and the result will be confidencially	I can do it as many times as I like	0
170	25	25-29	older	0	2	1	20	1	1	1	0	0	0	0		1		1	0			1	0	1	2	3	0	1		1	1	1	1	1	1	1	1	1	1	1	1		1	1	1	1	Because HIV madication are good enough and I can live a long life with my status	I will abstain and be faithfull with my my partner, so that we both being fresh as we are
171	20	20-24	younger	0	2	1	14	1	0	1	0	0	0	0		1		0	1			0	0	1	2	3	2	1		0	1	1	1	1	1	1	0	1	1	1	1		1	1	1	1	Because when I do self-testing the only person who get the results is only me	We can test regulary without even been in a que or going to the clinic	1
172	19	<20	younger	0	2	1	17	1	0	0		0	2	0		2		1	1	0	3	1	0	1	2	2	0	1		1	1	1	1	1	2	1	1	0	1	0	1		1	1	1	1	Knowing my status and that would help me to live a positive life	It would make me trust myself and my partnereven more	1
173	20	20-24	younger	0	2	1	18	1	0	1	1	0	2	0		0		1	1	0	1	1	1	1	2	1	3	1		2	1	1	1	1	1	1	1	0	1	2	2		2	1	1	1	To know if I can trust my partner more and know my status	To earn trust	1
174	24	20-24	younger	1	4	0		1	0	0		0	2		0		0	0						1	2	3	0	1		2	1	1	1	1	1	1	1	1	1	1	2		1	1	1	1	So that my results will be private	Know your status	1
175	22	20-24	younger	1	3	1	16	1	0	1	1	0	2		0		1	1	1	2		1	2	1	2	1	0	1		0	0	1	1	1	1	1	1	1	1	1	1		1	0	0	1	To know my status alone	If I'm positive I'll be the one who will be knowing my status	0
176	19	<20	younger	0	2	1	17	0	0	0		0	2	0		0		1	1	2	0	1	2	1	2	1	0	1		1	1	1	1	1	1	1	1	0	1	1	1		1	1	1	1	To know my status	To know my status	1
177	20	20-24	younger	1	2	0	18	1	2	1	1	0	2		0		2	1	1		1	1	1	0	1				1	1	2	1	1	1	1	1	1	1	1	1	1		2	1	1	1	To know my HIV Status	To get Information About hIV and not be worry	1
178	20	20-24	younger	1	2	0		0		0		0	2		0		2	0	0			2	2	0	1	0	0	1	3	0	0	1	1	1	1	2	2	0	0	2	0		1	2	0	1	Don't know	Don't know	1
179	18	<20	younger	1	2	1	16	0	1	1	1	0	2		0		0	1	1	0	1	0	0	0	1				1	0	2	1	1	1	1	2	0	0	1	1	0		1	1	1	1	Because I will be the first to know not the Doctor	Doing it yourself and dealing with it before your result	1
181	19	<20	younger	1	2	1	16	1	0	1	1	0	2		0		1					1	1	0	1				1	1	1	1	1	1	1	1	1	0	1	1	2		2	1	2	2	Because you won't have to be around people	A lot of peaple would know their HIV status	1
182	20	20-24	younger	1	2	1	14	1	0	1	1	0	0		0		1	0	0			1	1	1	2	1	0	2		0	1	1	1	1	1	1	1	1	1	1	0			1	1	2	To keep my status secretive	To know my status	1
183	22	20-24	younger	0	2	1	18	1	0	1	1	0	1	0		1		1	0		3	1	0	1	2	3	2	1		0	2	2	1	1	1	1	1	1	1	1	2		1	1	1	1	To knowing your status can cut down the increasung rate of HIV/Aids	no stress from their helper at the clinic feeding you.	1
184	26	25-29	older	1	2	1	18	0		0		0	0		0		1	1	1	2	0	1	2	1	2	3	0	1		1	0	1	1	1		0	0	1	1	1	1		2	1	1	1	So that I may test myself almost every month to know my status	Always be intermative about your status	1
185	20	20-24	younger	1	2	0	16	0		1	1	0	2		0		0	0	1	0	1	0		0	1				0	0	0	1	1	1	0	0	0	0	1	1	2		2	0	2	1	Not sure	Not sure	2
186	18	<20	younger	0	2	1	15	1	1	1	1	0	2	0		2		1	1	0	0	1	1	1	2	0	2	1		0	0	1	1	1	1	1	2	0	1	1	1		1	1	1	1	To know my status alone	To know and be aware of my status	1
187	22	20-24	younger	0	3	0		1	0			0	0	0		0		0	0					0	1				0		1	1	1	1	2	0	0	0	0	0	0		2	0	2	2	No reasin	Knowing your status and avoid negative things and line	0
188	22	20-24	younger	0	3	0		0				0	2	0		1		1	1					1	2	1	0	1		2	2	1	1	1		1	1	0	1	1	1		2	1	1	1	Because I don't want councelling	To avoid line	0
189	21	20-24	younger	0	2	1	19	1	1	1		0	0	0		0		1	1	1	0	0	0	1	2	1	0	1		0	0	1	1	1	1	1	2	0	1	1	1		1	1	1	1	The fact that it is private and confidencial no one will see me goin to the clinic and standing in the line	You can test yourself regulare and not scared of afcing a person who will be responcable for testing you	1
190	21	20-24	younger	1	2	1	9	1	2	0	1	0	2		1		2	1	1	0	1	1	2	0	1				5	0	1	1	1	1	1	1	2	0	1	2	1		1	1	1	1	Couse it for at the clinic	To know about your status	1
191	19	<20	younger	0	2	0		0				0	2	0		2		0	0			2	2	1	2	2		1	0	1	1	1	1	1	1	2		0	2	2	1		2	1	2	1	Because don't want people to know my status	To know my status
192	19	<20	younger	0	2	1	16		2	1	0	1	2	0		0		1	1	1	0	1		1	2	1	2	0		2	1	1	1	1	2	0	1	1	1	1	1		1	1	2	1	Because taking the HIV selt-testing will help me not to be afraid	It will be easy for me to accept my resulf on my own	1
194	34	≥30	older	0	2	0		1	0	1	1	0	1	1		1		1	1	2	0	1	0	1	2	1	0	1		0	2	1	1	1	1	1	1	0	1	2	1		2	1	1		I can be strong alone	Atleast you will know your status	1
195	20	20-24	younger	1	2	1	12	1	2	1	1	1	0		1		0	1	1	2	2	1	0	1	2	3	2	1	6	0	1	1	1	1	1	1	1	0	1	0	1		1	1	2		Scared for seen by many people	To know your status about yourself	1
196	21	20-24	younger	0	4	1	18	1	0	1	0	0	2	1		2		1	0	2	0	1	0	1	2	1	0	1		0	0	1	1	1	1	1	1	0	0	0	1		1	1	2	1	Because I am going to take my time Nobody will judge me	Is simple and quick
197	24	20-24	younger	0	4	1	22	1	1	1	1	0	0	0		0		0	0	1	0	1	1	1	2	1	2	1		0	0	1	1	1	1	0	0	0	1	0	0		1	1	1	1	Nothing	No one will my results	0
198	23	20-24	younger	0	4	1	16	1	0	0		1	2	1		0		1	1	1	0	0	0	1	2	3	0	1		0	1		1	1	1	1	0	0	1	1	1		1	1	1	1	It saves time and it is so private know one will know you status	Easy, Private and quick	0
199	22	20-24	younger	0	4	0		1	0			0	2	0		2		0	0					0	1				0	2	2	1	1	1	2	1	1	1	1	1	2		1
200	25	25-29	older	0	4	1	16	1	0	1	0	0	0	0		0		1	0			1	1	1	2	3	0	1		0	0	1	1	1	1	1	1	0	1	1	1		1	1	2	1			1
201	24	20-24	younger	0	4	1	21	1	0	1	1	0	2	0			1	1	1	0	1		0	1	2	3	0	1			1	1	1	1	1	1	1	0	1	0	1		2	1	0	1	Because the is no que	It's private	1
202	19	<20	younger	0	2	1	19	1	0	0		1		1				1	1	0	1	1	1	1	2	1	0			0	0	1	1	1	1	1	1	1	1	2	2		2	1	1	1	Privecy	I'll be alone doing by myself	1
203	21	20-24	younger	1		1	19	1	0	1	0	1	0		1		0	1	1			2	2	1	2	0	0	1		0	2	1	1	1	1	0	1	1	1	1	0		2	0	2	1	I will because you need help	To test in the hospital	1
204	20	20-24	younger		2	0		1	0			1	2		0		1	1	0			2	2	1	2	1	0	0		1	1	2	2	0	1	1	1	1	1	2	2		2	2	2	2	To know myself	To know myself	2
205	20	20-24	younger	0	2	0		1				0	2	0		2		1	0					1	2	1	0	1		0	2	1	2	0	1	1	2	1	1	2	2		2	1	1	1	It will motivate me by helping myself and staying safe	My health and life	1
206	23	20-24	younger	0	2	1	16	1	2	1	0	1	1	1		0		1	1	1	0	1	1	1	2	1	0	1		1	0	1	1	1	1	0	1	1	1	1	1		1	1	1	1	Because I will be testing myself not other people	Being alone and being private with my status	1
207	20	20-24	younger	0	4	1	17	1	0	0		0	2	1		2		1	0	2	1	0	0	1	2	2	3	1		0	1	2	1	1	1	1	1	1	1	0	0		2	2	2	0	Cause I will be the alone whom will know my status	No one will know my status	1
208	27	25-29	older	0	4	1	16	1	0	1	1	0	2	1				1	1	1	0	1	2	1	2	1	1	1		0	2	1	1	1	1	0	0	1	1	0	1		1	1	0	0	I won't do it	private	0
209	22	20-24	younger	0	4	1	18	0	0	1	1	0	2	0		2		1	1			1	1	1	2	3	0	1		0	1	1	1	1	1	2	1	1	1	1	0		0	1	0	0	If me and my partner don't use condom or if the line is long	No one will know my status
210	27	25-29	older	0	4	1		1	0	1	0	0	1					1	0	2	0	1	2	1	2	1	0	1		0	2	1	1	1	1	1	2	0	0	1	1		2	1	1	1		To know about your status	1
211	23	20-24	younger	0	4	1	20	1	0	1	0	0	2	0		1		1	0			2	2	0	1				1	2	1	1	1	1	1	1	1	0	1	1	1		2	1	1	1	I won''t have to wait in long ques at the clinic just to know my status	It will be quick	1
212	23	20-24	younger	0	4	1	21		0	1	1	0	0	0		0		0	0			1	1	0	1				3	0	2	2	1	1	1	0	0	0	1	2	1		1	2	2	1	It's easy to use	Getting to see resultbefore anyone	1
213	20	20-24	younger	0	2	1	18	1	0	1	1	0	2	0		1		0	0			1		1	2	1	0			1	2	2	1	1	2	0		1	1	1	1		2	0	2	2	I better to buy then to go to the clinic	To know mystatus	0
214	21	20-24	younger	1	2	1	16	1	2	1	0	0	1		0		1	0	0			2	2	1	2	3	0	1		0	2	1	1	1	1	1	1	0	1	1	2		0	1	1	1	Kwoning that my ehalth is at a good state	Knowing my status and that is private	1
215	18	<20	younger	0	2	0		1	1	0		0	2	0				1	1	2	1	2	2	1	2	1	0	1	0	0	0	1	1	1	1	1	2	0	0	0	0		2	2	2	2	To know about it	To be sure about myself	1
216	20	20-24	younger		2	1	19	1	2	1	0	1	0	0		0		1	1	0	0	1		1	2	4	0			1	0	1	1	1	1	0	1	1	1	1	1		0	1	2	1	So that it can be a secrete to you	So that you can know your status and condomise everyday	0
217	19	<20	younger	0	2	1	18	1	2	1	0	1		1		2		0				1	2	1	2	1		2		1	0	1	1	1	1	1	1	0	1	1	1		1	1	1		That I won't go to councelling fast	That I can test myself	1
218	19	<20	younger	1	2	1	16	1	0	0	1	0	2		0		1		1			0	0	0	1				0	0	0	1			1	0	1	1	2	0	0		1	0	0	0	I don't know	I don't know	1
219	20	20-24	younger	0	2	0						0	2	0		0		1	0					1	2	1	0	1			1	1	1	1	1	2		1	2	1	1		2	2	1	1			2
220	20	20-24	younger	1	2	1	12	0	2	1	1	0	0		0		2	1	1	0	1	2	1	1	2	1	0	1			2	2	2	0	0	0	2	1	2	2	2		1	2	2	2	I want to know my status alone	To know my status	0
221	21	20-24	younger	0	2	0		0	0			0	0	0		1		1	0			1		1	2	1	0	0		0	2	1	0	0		1		1	1	2	2		2	1	1		Don’t know	Don’t know	1
222	25	25-29	older	0	2	1	17	1	1	1	1	1	0	0		2		1	0			1	1	1	2	1	0	1		0	1	1	0	0	1	0	0	0	1	1	1		2	1	1	1	So that I can know my status	To know my status	1
223	22	20-24	younger	0		1	16	1	0	1	0	0	0	1		1		1	0	1	0	1	0	1	2	1	0	0		0	2	1	1	1	1	1	1	0	1	1	2		1	1	2	1	I will be alone which means it's private	Knowing your status	1
224				0	2	1		1	0	1	1	1	2	0	0	0		1	1	0	0	1	2	1	2	1	0	1		1	1	1	1	1	1	1	1	1	1	1	1		2	1	0	2	Don’t know	Don’t know	1
225	21	20-24	younger	0	4	1	20	0	0		0	0	1	0		1		1	1	2	0	1	1	0	1				0	1	1	1	1	1	1	0	1	1	1	0	2		0	1	2	1	having unprotected sex with more then one partner	there is no benefits, becaause testing you needs councelling	1
226	24	20-24	younger	1	3	1	18	1	2	1	1	0	0		1		0	0	0			1	0	0	1				3	0	2	1	2	0	0	1	2	0	1	2	2		2	1	1	1	Because I will be at home and alone	Many people will get tested for HIV	2
227	21	20-24	younger	0	3	1	17	1	0	1	0	0	2	1		1		1	0	2	2	1	2	1	2	1	1	1		0	1	1	1	1	1	1	1	1	1	0	0		2	0	2	1	Because I want to find out the result alone	To know my status	1
228	21	20-24	younger	1		1	15	1	1	1	0	0	0		0		0	1	0			1	2	0	1				4	0	1	1	1	1	1	0	0	1	1	1	1		0	1	0	2	I'm to confidental	Status being private to others	1
229	30	≥30	older	0	3	1	20	1	0	0		1	2	1		1		1	1	1	0	0	2	1	2	1	0	1		0	1	1	1	1	1	1	1	0	1	1	1		1	0	1	1	Because it is confidential	I don't know	1
230	22	20-24	younger	0		1	18	1	0	1	0	0	2	0		1		1	0			1	1	0	1				1	0	2	2	1	1	2	1	1	0	1	1	1		1	1	0	1	So that I will know my status	Because I wll be the only one kowing my staus	1
231	22	20-24	younger	0	3	1	16	1	0	1	1	0	0	0		1		1	1	2	3	1	1	1	2	1	0	1		0	2	1	1	1	1	1	1	1	1	1	2		0	2	1	1	To know where is stand with my status	Knowing your status by yourself before other people	1
232	20	20-24	younger	1	3	1	16	1	1	1	1	0	1		0		1	1	1			1	1	0	1				3	1	0	2	1	1	1	0	2	1	0	1	0		0	1	2	0	I don't know	To know my status	0
233	24	20-24	younger	0	3	1	13	1	0	1	0	1	1	1		1		1	0			1	1	1	2	0	1	1	6	1	2	1	1	1	1	1	1	1	1	1	1		2	1	1	1	I don't know	To know my status	1
234	23	20-24	younger	0	2	1	21	1	0	0	1	0	0	0		2		1	1		0	2	2	1	2	0	0	1		1	1	1	1	1	1	1	1	1	1	1	1		1	1	1	1	To being councelling at the hospitak able has good health care and will be feeling well	If will be tested second time and will being good to self-test	1
236	19	<20	younger	0	2	1	15	1	0	1	1	0	2	1		1		1	1	2	0	1	1	1	2	1	1	1		0	2	1	1	1	1	1	1	1	0	1	1			1	2	2	I don't know	I don't know	1
237	24	20-24	younger	0	3	0		1	0	1	1	0		0		2		0	1	1	0	1	1	1	2	1	1	1		0	2	2	1	1	1	0	1	1	1	1	1		1	1	2	1	I don't know	I don't know	1
238	21	20-24	younger	1	3	0	13	1	0	0		0	2		0		1	0	0					0	1				1	1	1	1	1	1	1	0	2	1	1	1	0		2	1	1	1	Help me because am not confident enough	Self esteem	0
239	21	20-24	younger	0	3	1	17	1	0	1	1	0	0	0		0		1	1	1	0	2	2	0	1				5	0	2	1	1	1	2	1	1	0	1	1	1		2	1	1	1	Traditional testing is more scaring then self-testing	Having my own space not being in the atmosphere where the is lots of people	1
240	26	25-29	older	0		1	18	1	0	1	0	0		1		1		1	1	2	0	1	1	1	2	1	0	1		0	2	1	1	1	1	0	1	0	1	0	0		2	1	2	1	I don't know	I don't know	1
241	24	20-24	younger	1	3	1	20	1	0	1	1	0	2		0		2	0	0			1	1	1	2	3	0	1		1	1	1	1	1	1	1	1	0	1	1	1		1	1	1	1	It is more confidential	It will help in the fight against HIV/Aids	1
242	22	20-24	younger	1	2	0	13	1	0	1	0	1	0		1		1	1	1			1	0	1	2	4	0	1	0	0	1	1	1	1	1	1	1	1	1	1	1		1	1	1	2	just go for councelling because if you test you will never understand the result	You can keep or hide your result	1
243	21	20-24	younger	1	2	1	15	1	1	1	1	1	2		0		1					1	2	1	2	4	4	1	3	2	1	0	2	0	1	1	1	1	2	0	2		0	0	1	1		is not oky	1
244					2	1		0	0	1	1	0	0		0		2	0	0			1	1	1	2	1	0	0		0	1	1	1	1	1	0	2	0	0	0	0		0	0	0	2	Don’t know	Don’t know	0
245	23	20-24	younger	0	3	1	16		0	1	0	1	1	1		0		1	1	2	0	1	1	1	2	0	0	2		0	1	1	1	1	1	1	1	0	1	1	1		2	1	0	1	Only I will see and know my results	You can surpridr your partner with a self-testing	1
246	21	20-24	younger	0	3	1	19	1	0	1	1	0	2	0		2		1	0			1	1	1	2	1	0	1		1	1	1	1	1	1	1	1	1	1	1	0		1	1	2	1	Is that I will be the first one to see my status	People will save their lives from getting embarrass in front of nurses	1
247	22	20-24	younger	0	3	0	17	1	0	1	0	0	2	1		0		0	0			1	0	1	2	1	0	1		0	0	1	1	1	1	0		1	1	1	1		1	1	2		I don't think self-testing is a good thing because will kill your self	Alots of things	1
248	22	20-24	younger	1	2	1	16	1	0	1	1	0	1		1		1	0	1	0	1	1	0	0	1				2	0	0	1	1	1	2	0	2	0	1	1	1		2	1	1	1	Because alone I will know I tested and no one will ask what is my status	Atleast I'll know my status even if am afraid	2
249	20	20-24	younger	1	3	1	12	1	2	1	0	0	0	0				0	0			1	2	1	2	1	0	1	1	1	1	1	1	1	1	1	1	0	1	0	1		1	1	1	1	not sure	more	1
250	25	25-29	older	0	3	1	18	1	0	1	1	0	2		0	2		0	0			1	1	1	2	1	3	1		1	1	1	1	1	1	1	1	1	1	1	1		1	1	1	1	HIV self-testing will motivate me so much to know my status	Knowing my results	1
251	24	20-24	younger	0	3	1	18	1	0	1	0	1	1	1				0	0			0	1	1	2	3	4	1		1	1	1	1	1	1	0	2	1	1	1	1		1	1	1	1	Always know where I stand	Knowing my status at taking care of my health	1
252	22	20-24	younger	1	3	0	13	0		0		0	0		0		0	0	0			0	0	0	1				0	0	2	1	1	1	2	2	0	0	1	2	2		2	2	2	1	because I would be the only one who know about my result	It would be me who knows my status	2
253	21	20-24	younger	1	2	1	15	1	0	1	1	0	0		0		0	1	1	0	4	1	1	1	2	0	3	1		0	0	2	1	1	1	1	1	0	1	0	1	1	1	1	1	1	if there is counselling	to know my status	1
254	20	20-24	younger	1	2	1	16	1	2	1	1	0	1		0		2	1	1	0	0	2	2	1	2	3	0	1		0	0	1	1	1	0	0	1	0	0	1	1	0	1	1	2	0		to take better result	1
255	19	<20	younger	1	2	1	15	1	1	1	0	0	2		1		1	1	1	2	3	1	1	0	1				2	0	2	2	1	1	2	1	2	0	0	0	2	0	1	0	1	2	nothing	nothing	1
256	18	<20	younger	1	2	1	15	1	0	0	1	0	2		0		0	0	0			1	0	0	1				6	0	0	1	2	0	0	0	1	0	2	2	0	0	2	1	1	1	self testing	to know my status	1
257	23	20-24	younger	1	2	1	10	1	2	1	1	0	0		0		1	0	0			1	0	0	1				2	0	1	1	1	1	0	0	1	0	1	0	1	1	1	1	1	1	being alone	it is private	1
258	28	25-29	older	1	2	1	17	1	0	1	1	1	0		1		0	1	0			1	2	0	1				1	0	2	1	1	1	1	1	1	1	1	0	0	2	1	1	1	1	to know status	every one will test and have the test kits	1
259	19	<20	younger	1	2	1	15	1	0	1	1	0	1		0		1	0	0			1	1	0	1				5	1	2	1	1	1	2	1	0	0	1	1	2	2	2	1	2	2	it is private	to know my status	1
260	19	<20	younger	0	2	1	17	1	1	1	1	0	1	1		1		0	1			2	1	1	2	1	1	1		1	1	1	1	1	2	0	1	0	1	1	1	1	1	1	1	1	to know status	to know my status	1
261	19	<20	younger	0	2	1	17	0	0	1	1	1	2	1		1		1	1	2	2	1	2	1	2	0	0	1		0	2	2	1	1	1	1	1	1	1	0	0	2	2	1	1	1	to know status	to know my status	1
262	23	20-24	younger	1	2	1	16	1	2	1	1	0	0		1		1	1	0			0	1	1	2	2	0	2		0	2	1	1	1	1	1	1	1	1	1	1	2	2	1	2	1	to test my self	to know my status	1
263	21	20-24	younger	1	2	1	15	1	2	1	1	0	2		1		1	1	1			2	1	1	2	2	0	1		1	1	1	1	1	0	1	1	1	0	2	2	2	2	0	1	1		you can go to hospital to take ARV's if your positive	1
264	18	<20	younger	1	2	1	16	0		0	0	0	2		0		0	0	0			0	0	1	2	2	0	0		0	2	2	2	0	2	2	2	1	0	2	2	2	2	0	2	2			2
265	21	20-24	younger	1	2	1	14	1	0	1	0	0	0		0		0	1	1	0	1	1	0	0	1				1	1	1	2	1	1	1	1	1	0	1	1	1	2	2	1	1	2	my partner will motivate me	to know my status	1
266	21	20-24	younger	1	2	1	15	1	0	1	0	1	2		0		2	0	0			1	1	1	2	3	0	0		1	2	1	1	1	1	1	1	1	1	1	1	1	1	1	1	1	I don't know	to know my status	1
267	18	<20	younger	0	2	1	18	1	2	1	1	0	1	0		1		1	1	0	0	1	0	1	2	2	0	0		0	0	1	1	1	0	0	0	0	1	2	2	0	0	1	1	2	my fears and self-esteem	to know my status	1
268	20	20-24	younger	0	2	1	18	1	0	1	0	0	0	0		0		1	0			1	1	1	2	1	0	1		1	1	1	1	1	1	1	1	1	1	2	1	1	1	1	1	1	self-esteem	to know my status	1
269	22	20-24	younger	0	2	1	16	0	1	1	1	0	0	1		1		1	0			1	1	1	2	1	0	0		0	0	1	0	0	0	2	2	0	1	1	1	1	0	1	1	1	it is private	many teens will test for hiv	2
270	27	25-29	older	0	3	1	17	1	2	1	0	0	2	1		1		1	0			1	2	1	2	1	1	1		1	0	1	1	1	1	0	2	0	1	2	1	1	2	0	2	2	self testing	its fast	1
271	22	20-24	younger	0	3	1	17	1	0	1	0	0	2	1		1		1	1	0	0	1	1	1	2	1	1	1		0	1	1	1	1	1	1	1	1	1	0	1	1	2	1	2	2	it is private	it is private	1
272	22	20-24	younger	0	3	1	16	1	1	1	1	0	0	1		1		1	1	2	4	1	0	1	2	1	3	1		0	1	1	1	1	1	1	1	0	1	1	1	2	0	1	2	1	being able to deal with my results alone and sleeping with my partner without a condom	being able to deal with the results	1
273	24	20-24	younger	1	3	1	17	0		0		0	2		0		0	0	0					0	1				1	2	1	1	1	1	2	2	0	1	0	0	0	2	2	2	2	2	if there is a way to send results to health facilities for stastitics	it is private	2
274	23	20-24	younger	0	3	1	16	1	0	1	0	0	2	1		1		1	1	2	2	1	1	1	2	1	0	1		0	1	1	1	1	1	1	1	1	1	1	1	1	2	1	1	1	to avoid lines at the clinic	it is private	1
275	23	20-24	younger	0	3	0		0	0			0	2	0		2		1	0					1	2	0	4	1		1	0	1	1	1	1	2	0	0	1	0	1	1	2	1	1	0	it is confidetial	it is private	2
276	21	20-24	younger	0	4	0	16	1	0			1	1	1		1		1	1	0	0	1	2	1	2	1	0	1		1	1	1	1	1	1	1	1	0	1	1	1	1	2	1	1	1	to buy self testing	its easy and fast	0
277	22	20-24	younger	0	4	1	16	1	0	1	0	1	1	1		0		1	1	2	0	1	1	1	2	1	2	1		2	0	1	1	1	1	1	1	1	1	1	1	1	1	1	1	1	it saves time to go the clinic	it saves time	1
278	20	20-24	younger	0	3	1	18	1	1	1	1	1	0	0		2		1	1	0	1	1		1	2	3	0	1		1	2	1	1	1	1	1	1	1	1	1	1	0	2	0	1	0	I want to wait	it is private	1
279	20	20-24	younger	0	3	0		1	1			0	2	0		1		0	0					1	2	3	0	1		1	2	2	1	1	1	0	1	1	1	2	2	0	2	1	2	1	it is easy and saves money for transport to the clinic	its fast	1
280	23	20-24	younger	0	3	1	16	1	0	1	1	1	0	0		1		1	0			1	1	1	2	2	0	1		0	1	1	1	1	1	1	1	1	1	1	1	1	1	0	0	2	to avoid lines at the clinic	it is private	1
281	21	20-24	younger	0	3	1	17	1	0	1	1	0	0	0		0		1	1	2	0	1	0	1	2	1	0	1		2	2	1	1	1	1	1	0	0	1	0	1	2	2	1	0	0	it is confidetial	its fast	1
282	23	20-24	younger	0	3	1	16	1	0	1	1	0	0	1		1		1	1	2	0	1	1	1	2	1	0	1		0	0	1	1	1	1	1	1	1	1	1	1	1	1	1	1	1	it saves time to go the clinic	to know my status	1
283	26	25-29	older	0	4	1	15	1	0	1	0	0	1	1		0		1	1	2	0	2	1	1	2	1	0	1		0	1	1	1	1	1	1	1	0	1	1	1	2	1	1	1	1	it saves time to go the clinic	it is private	1
284	20	20-24	younger	0	3	1	15	1	1	1	1	1	0	0		2		1	1	0	1	1	1	1	2	1	0	1		0	1	1	1	1	2	0	1	1	2	1	1	0	0	2	0	2	it saves time to go the clinic	its convinient	1
285	21	20-24	younger	0	3	1	14	1	2	1	1	0	0	0		1		1	1	1	2	1	1	1	2	4	0	1		0	1	1	1	1	1	0	0	0	1	1	1	0	2	1	2	2	to know status	to know my status	1
286	21	20-24	younger	0	3	1	20	1	0	1	1	0	1	0		1		1	1	0	0	1	1	0	1				1	2	0	1	1	1	1	1	1	1	1	1	1	2	2	1	1	1	it saves time to go the clinic	it is private	1
287	26	25-29	older	0	3	1	16	1	0	1	0	1	1	1		1		1	1	1	0	2	0	1	2	0	4	1		1	0	1	1	1	1	1	0	1	1	2	0	0	0	0	0	0		it is private	0
288	22	20-24	younger	1	3	1	14	1	1	1	1	0	0		1		0	1	1	0	0	1	1	0	1				1	2	1	1	1	1	1	1	1	1	1	1	1	2	2	1	2	2	if nurses explain the procedures and the effectiveness of it	it is private	2
289	30	≥30	older	0	3	1	17	1	1	1	1	0	0	0		2		1	1	2	0	1	0	1	2	0	4	1		2	1	1	1	1	1	1	1	0	1	1	1	1	1	1	1	1	it is fast	to know my status	1
290	21	20-24	younger	0	3	1	19	1	0	1	1	0	0	0		1		1	1	1	0	1	1	1	2	1	0	1		2	0	1	1	1	1	1	1	0	1	1	1	0	1	1	1	1	it saves time to go the clinic	it is private	1
291	22	20-24	younger	1	4	1	16	1	0	1	1	0	0		0		1	1	1	2	4	1	0	1	2	3	0	1		0	0	1	1	1	1	1	1	1	1	0	1	1	1	0	1	1	it is fast and easy	it is private	1
293	20	20-24	younger	1	3	1	16	1	0	1	1	0	1		1		1	1	1	0	1	1	1	1	2	1	0	1		0	0	1	1	1	1	1	1	0	1	2	0	0	1	2	0	0	it is confidetial	it is private	1
294	23	20-24	younger	0	3	1	18	1	0	1	1	0	2	0		1		1	1			1	0	1	2	2	0	1		0	2	1	1	1	2	1	1	1	1	0	2	0	2	1	2	2	saves money for transport	it is private	1
295	24	20-24	younger	0	1	1	22	1	0	1	1	0	0	0		1		1	1	0	3	1	2	1	2	3	0	1		0	0	1	1	1	1	0	1	1	1	1	1	2	2	1	1	1	because I am scared to test for HIV	it is private	1
296	21	20-24	younger	0	3	1	19	1	0	0		0	2	0		2		1	0			2	2	0	1				5	0	0	1	1	1	0	0	1	1	1	1	0	1	1	1	2	1	it is confidetial	it is private	1
297	21	20-24	younger	0	3	1	20	1	1	0		0	2	0		1		1	1			2	2	1	2	2	0	1		0	0	1	1	1	1	1	1	1	1	1	1	1	2	1	1	1	because I am scared to test for HIV	its fast	1
298	27	25-29	older	0	3	1		1	0	1	0	0	2	1		1		0	0			1	0	0	1				5	0	2	1	1	1	2	1	1	1	1	1	1	2	1	2	1	1	its fast and private	it is private	1
299	25	25-29	older	0	1	1	18	1	0	1	0	1	0	1		2		1	1	2	0	1	1	1	2	2	0	1		0	0	1	1	1	1	1	1	1	1	0	1	0	0	1	2	1	to avoid lines at the clinic	it is private	1
300	29	25-29	older	0	3	1	16	1	0	1	1	0	0	1		0		1	1	0	0	1	0	1	2	1	0	1		2	1	1	1	1	1	1	1	0	1	1	0	1	1	1	1	1	to avoid lines at the clinic	it is private	1
301	21	20-24	younger	0	4	1	16	1	0	1	1	0	2	0		2		1	1			1	1	1	2	1	0	1		0	0	1	1	1	1	1	1	0	2	1	1	1	1	1	2	1	to avoid lines at the clinic	it is private	1
302	22	20-24	younger	0	4	1	21	1	0	1	1	0	2	0		2		1	1	0	0	1	2	1	2	0	0	1		0	1	1	1	1	1	1	1	0	1	1	2	0	2	2	2	1	it is confidetial	it is private	1
303	24	20-24	younger	0	4	1	17	1	2	1	1	0	0	1		1		0	0			1	1	1	2	3	0	1		1	2	1	1	1	2	1	1	0	1	2	1	2	2	2	2	2	it is confidetial	to know my status	1
304	22	20-24	younger	1	4	1	12	1	2	1	0	0	2		1		1	1	1	0	4	1	1	1	2	3	0	1		1	2	1	1	1	2	1	1	0	1	1	1	0	2	2	2	2	it is fast and private	it is private	1
305	23	20-24	younger	0	4	1	17	1	0	1	1	0	2	1		1		1	1	0	1	1	1	1	2	1	0	1		0	1	1	1	1	1	1	1	0	1	1	2	2	1	1	2	1	it easy and saves time	its fast	1
306	25	25-29	older	0	4	1	19	1		1	1	0	0	0		2		1	1	2	3	1	0	1	2	3	0	1		0	1	1	1	1	1	0	1	0	1	1	1	1	1	1	1	1	it is private	it is private	1
307	27	25-29	older	0	4	1	17	1	2	1	1	0	1	1		2		1	1	0	4	1	1	1	2	1	0	1		0	0	1	1	1	1	1	1	1	1	1	0	0	2	1	2	1	to avoid lines at the clinic	to know my status	1
308	21	20-24	younger	0	2	1	18	1	0	0		0	2	0		1		1	0			1	0	1	2	1	0	1		1	0	2	1	1	1	0	0	0	1	1	2	2	2	2	2	1	to know status	it saves time	1
309	21	20-24	younger	1	4	1	17	1	0	1	1	0	2		0		1	1	1	0	1	1	0	1	2	0	0	1		1	0	1	1	1	1	0	2	0	1	0	0	1	1	1	1	1	it is private	I can test anytime	1
310	22	20-24	younger	0	4	1	15	1	1	1	1	0	2	1		0		1	1	2	0	1	0	1	2	3	0	1		1	0	1	1	1	1	1	1	0	1	1	1	0	1	1	1	1	it is fast and private	it is private	1
311	18	<20	younger	0	2	1	17	1	0	0		1	2	0		2		0	1	0	1	0	1	1	2	1	4	1		0	1	1	1	1	1	1	1	0	1	1	1	0	1	1	0	0	to know status	it is private	1
312	20	20-24	younger	0	2	1	18	1	0	1	1	0	2	0		2		1	1	0	1	1	2	1	2	3	0	1		1	0	1	1	1	1	1	1	1	1	1	0	2	1	1	2	1	I would never test at home	no benefits	1
313	18	<20	younger	0	2	1	17	1	0	1	1	0	2	0		0		1	1	0	0	1	1	0	1				3	2	2	1	1	1	2	1	0	0	1	0	2	1	2	1	1	1	to know status	it is private	0
314	18	<20	younger	0	2	1	16	1	0	1	1	0	0	0		0		1	1	2	0	1	0	1	2	3	0	1		2	2	1	1	1	1	0	1	0	1	1	1	2	1	0	1	1	it is private	to know my status	1
315	20	20-24	younger	0	2	1	18	1	1	1	0	0	0	1		0		1	0			1	1	1	2	3	0	1		1	1	1	1	1	1	1	1	0	1	2	1	2	1	1	1	1	it is private	to know my status	1
316	20	20-24	younger	0	2	1	17	1	0	1	1	0	0	0		0		0	1	0	4	1	1	0	1				3	0	0	1	1	1	2	0	1	0	1	1	2	1	1	1	1	1	it is private	to know my status	2
317	24	20-24	younger	0	2	1	19	1	0	0		0	2	1		0		1	0			1	1	1	2	1	1	1		0	1	1	1	1	1	1	1	0	1	0	0	0	1	1	0	1	to experience a new way of knowing my status	being responsible for my health	1
318	18	<20	younger	0	2	1	18	1	1	1	1	0	0	1		1		0	1	2	0	1	2	1	2	1	0	1		1	2	1	1	1	1	1	1	1	1	1	1	2	2	1	1	1	if I take a test form at aclinic	to know my status	1
319	20	20-24	younger	1	2	1	14	1	2	1	0	0	0		1		1	1	1	0	0	2	2	1	2	1	0	0		0	1	1	1	1	1	0	1	1	1	1	1	1	1	1	0	0			1
320	18	<20	younger	0	2	1	18	1	1	1	1	1	2		0		0	0	0			2	0	1	2	2	0	0		1	1	0	1	1	0	1	2	1	0	0	0	2	1	0	0	1			0
321	27	25-29	older	1	4	1		1	1	1	1	0	0		0		1	1	1			2	2	1	2	1	0	1		1	1	1	1	1	2	1	1	1	2	2	1	1	2	1	1	1	no I will not	something	1
1	20	20-24	younger	0	4	0		1	0			0	0	0		0		1	0					1	2	1	0	1		0	2	1	1	1	0	1	1	0	1	0	0	2	1	0	2	2	to feel comfortable when doing it	you can test yourself anytime you want	0
2	22	20-24	younger	0	4	1	19	1	0	1	0	0	1	0		1		0	0			1	2	1	2	3	0	1		2	2	1	1	1	1	1	1	0	1	0	0	2	1	0	1	1			1
3	20	20-24	younger	0	4	1	16	1	0	1	1	0	0	0		1		1	1	1	0	1	0	1	2	3	0	1		1	2	1	1	1	1	1	1	0	1	1	2	2	2	1	1	1	it will become easy because I will be aoviding to wait up for ques at the clinic.	k0w my status	1
4	22	20-24	younger	0	4	0		0				0	0	0	0	0	0	0	0					0	1					0	1	1	1	1	1	2	1	0	1	1	1	1	0	1	1	1	if I am with someone I trust	you will k0w where you stand	1
5	32	≥30	older	0	4	0	16	0				0	1	0		1		0	0					0	1				0	0	2	1	1	1	1	0	1	0	1	1	1	2	0	1	1	1	0t worring about who is going to see you at the hospital or clinic or judge you	you will k0w where you stand. Without you worring about if I go to the clinic everyone will you.	1
6	21	20-24	younger	0	4	1	18	1	0	1	0	0	1	0		1		1	0			1	1	0	1				4	2	1	1	1	1	1	0	1	0	1	0	1	0	1	1	0	1	is becausei see it as best way of testing, and I would be making sure by myself.	it would help me to k0w my status and to be aware of my status, 0t to get other people in risk	1
7	21	20-24	younger	1	4	1	12	1	2	1	0	0	2		0	1	2	0	0			2	2	1	2	4	0	1	6	2	0	1	0	0	1	0	1	0	1	1	2	1	1	1	1	0			1
8	23	20-24	younger	0	4	1	19		0	1	1	1	2	0	0	1	1	1	0			1	2	1	2	1	0	1	4	0	1	1	1	1	1	1	1	1	1	1	2	2	2	1	1	1	to knpw my status and if am negetive I can protect myself	I won't be scared of anything because I will be alone 0 one can k0w about my status	1
9	20	20-24	younger	0	4	1	17	1	2	1	1	0	0	0		1		1	0			1	1	1	2	1	0	1		1	1	1	1	1	1	0	1	0	1	1	1	1	1	1	1	1	it is more private and confidential	0 long lines for waiting to be attended. 0 one can see that your at the testing facilities.	1
10	22	20-24	younger	1	4	1	16	1	1	1	0	0	0		0		0	1	0			1	1	1	2	1	0	1		2	2	1	1	1	1	1	1	0	1	1	1	2	1	0	1	1			1
11	21	20-24	younger	1	4	1	17	0	0	0		0	0	0	0		2	1	0			1	0	0	1				3	0	1	1	1	1	0	0	1	0	0	1	2	0	2	1	1	2	just the moderm one is very safe and being taken a long for being tested	k0w my status	1
12	29	25-29	older	1	4	1	29	1	1	1	0	0	2		1			1	0		0	2	2	1	2	1	0	1		1	1	1	1	1	1	1	1	1	1	1	1	0	0	1	1	1	by being honest to myself	to encourage me to test regulaly	1
13	31	≥30	older	0	4	1	20	1	0	1	0	0	0	1		1		0	0			1	2	1	2	1	1	0	5	0	1	1	1	1	1	1	1	1	1	1	0	0	1	1	1	1	hiv-self-testing is ok,and 0 one will k0w about your status, unless you talk about it.	the benefit of self-testing is important if you had pre-cuncelling first and you are alone and you will find a way out.	0
14	23	20-24	younger	0	5	1	19	1	0	1	1	0	2	1		2		1	1	2	0	1	1	1	2	1	0	1		0	1	1	1	1	1	1	1	0	1	0	1	1	2	1	1	1	because it is so private	you will be the only oerson to k0w your own results	1
15	21	20-24	younger	0	5	1	18	0	0	0	1	0	2	0		0		1	1	0	4	1	1	1	2	3	3	1		2	2	1	1	1	1	1	1	0	1	0	2	2	1	1	2	1	the methods are tried and tested legally	being in the privacy of your/my own home	1
16	20	20-24	younger	0	5	1	19	1	0	1	0	0	1	0		2		1	1			1	2	0	1				4	0	1	1	1	1	1	0	1	1	0	1	1	1	2	1	2	0	to k0w my status		1
17	21	20-24	younger	0	5	1	18	1	0	1	0	0	0	1		1		1	1	2	2	1	1	1	2	2	0	1		1	2	1	1	1	1	1	1	1	1	1	1	0	2	1	1	1	I will 0t have to go to the doctor	it will save time and money for those people without clinics in there area	1
18	18	<20	younger	0	2	0	17	0	0	0		0	0	0	0	1		0	0			1	2	0	1				5	0	2	1	1	1	2	0	1	0	1	2	1	2	2	1	1	2	because self-testing is were I would k0w my status 0t people but myself tradition is difficult in away I would need counselling ans so on and I don’t want I want just to accept	don’t k0w	1
19	21	20-24	younger	0	2	1	15	1	0	1	0	0	1	0		0		1	0			1	0	0	1				2	0	1	1	2	0	1	0	1	0	1	0	2	2	1	1	1	1	experimenting new things	0 benefits at all, if you sick you are sick	1
20	20	20-24	younger	0	2	1	18	1	0	1	1	0	0	0		1		1	1		0	1	0	1	2	1	0	1		1	2	1	2	0	2	1	1	0	1	0	2	2	2	1	2	1	because results are private	confidentiality	1
21	23	20-24	younger	0	2	1	21	1	0	1	1	0	2	0		1		0	0			1	2	1	2	2	0	1	4	1	1	1	1	1	1	0	1	1	1	2	1	0	0	0	1	1	0	1	1
22	24	20-24	younger	0		1	18	1	0	1	0	0	0	1	1	1	0	1	1	1	0	1	1	1	2	1	0	1		0	1	1	1	1	1	0	1	1	1	1	1	2	2	1	1	1	k0wing my results first before nurses	k0w your status first before others	1
23	22	20-24	younger	0	2	1	17	1	0	1	1	1	2	0	0	1		1	1	0	0	1	2	1	2	1	3	1		0	1	1	1	1	1	1	1	0	1	1	1	1	2	1	1	1	1, because I don’t beilieve in tranditonal test	just k0wing my status	1
24	20	20-24	younger	0	2	1	18	1	0	0		0	2	0		2		1	0			1	1	0	1			0	2	1	2	1	1	1	1	1	1	0	0	1	0	2	2	1	2	2	don’t k0w	by k0wing your status	0
25	22	20-24	younger	0	2	1	18	1	0	1	1	0	0	0	0	0		1	0			1	1	0	1					0	1	1	1	1	2	0	2	0	1	0	2	2	1	2	1	2	it's proven to be safe	don’t k0w	2
26	26	25-29	older	0	2																			1	2	2	0	1		1	2	1	1	1	1	1	1	1	1	1	1	0	2	1	2	2			1
27	26	25-29	older	0		1	19	1	0	1	0	0	2	1		1		0	0			1	1	1	2	0	0	1		1	1	1	1	1	1	1	1	0	1	0	2	1	2	1	1	1	by k0wing my status every soon	k0wing my status	1
28	23	20-24	younger	0	2	1	18	1	0	1	1	0	2	0	0	2		1	1	0	0	1	1	1	2	1	0	1		0	2	1	1	1	1	1	1	1	1	1	1	0	1	1	1	1	don’t k0w	I will k0w my status alone and don’t tell or talk with people	1
29	21	20-24	younger	0	2	1	19	1	0	0	1	0	0	0		2		1	0			0	0	1	2	0	0	0	6	0	2	2	0	0	1	1	1	1	0	2	0	0	2	0	2	2	don’t k0w	to k0w yourself	1
30	24	20-24	younger	1	2	1	15	0	2	1	0	1	2	0	0		1	1	1				2	1	2	3	2	1	5	1	1	1	1	1	1	1	1	1	1	1	1	2	1	1	1	1	don’t k0w	don’t k0w	1
31	35	≥30	older	1	2	1	21	1	2	1	1	0	2	0	1		2	1	1		3	2		1	2	3	0	1	0	0	0	1	1	1	1	1	1	1	1	1	2	2	2	2	2	2		don’t k0w	1
32	20	20-24	younger	0	2	1	18	1	0	0		0	2	0	0	0		1	1			1	2	1	2	1	0	1		1	1	1	1	1	1	1	1	1	0	1	1	0	1	1	1	1	I think it's better to take self-testing than the traditinal hiv testing because the traditional they give you results they medication only	because you will k0w your status were you are with health	1
33	20	20-24	younger	0	2	1	17	1	0	1	0	1	2	0		1		1	0			2	0	1	2	2	0	1	6	0	2	1	0	0	2	0	0	1	0	2	2	2	2	1	2	2	don’t k0w	don’t k0w	1
34	29	25-29	older	0	2	1	19	0	0	0	1	1	1	1		1		1	1	0	0	1	1	1	2	1	4	1		1	1	1	0	0	1	0	1	1	1	1	1	1	1	1	2	1	because at traditional healing there's 0 cure for this virus	k0wing your status	1
35	22	20-24	younger	0	4	1	18	1	0	1	1	0	0	0		0		1	0			1	1	1	2	3	0	2		0	1	1	1	1	1	1	1	0	1	0	1	2	0	1	1	1	because it will be easy to use and only I would k0w the results	being they only person who k0w their results	1
36	22	20-24	younger	0	4	0	19	1	0	0		0	0	0		0		1	0			0	1	0	1					1	1	1	1	1	1	1	1	1	1	0	1	2	1	1	2	1	my status will remain a secrete	your status will remain a secrete	1
37	21	20-24	younger	1	4	1	13	1	0	1	1	0	2		0		2	1	0			1	2	0	1				1	0	2	0	1	1	1	1	1	0	1	0	0	2	1	1	1	1			1
38	22	20-24	younger	1	4	1	16	0		0		0	0		0		0	0	0			1	0	1	2	0	0	1		0	2	1	1	1	2	2	0	0	1	1	1	2	2	0	1	1	to k0w my status	the results	2
39	24	20-24	younger	0	4	1	21	1	0	1	1	0	0	0		0		0	0			1	1	1	2	1	3	1		0	2	1	1	1	1	1	1	0	0	1	0	2	2	1	0	1	the fact of doing it myself and 0 health worker confirming to me my results it's scary	0t having to go to the test centers and someone telling you if you hiv or 0t	1
40	21	20-24	younger	0	4	0	19	1	0	1	1	0	0	0		0		0	0			1	1	1	2	2	0	1		0	1	1	1	1	0	1	1	0	1	0	1	2	1	1	1	1	by k0wing my status alone	you can k0w your status every month	1
41	22	20-24	younger	0	4	1	19	1	0	1	1	0	0	0		0		1	0			1	1	1	2	0	0	1		0	1	1	1	1	1	1	1	1	1	1	1	2	1	1	2	1	k0wing my status	you don’t have to hold long qeues at clinics	1
43	23	20-24	younger	1	4	1	15	1	2	1	1	0	1	0	0		1	0	0			1	1	0	1				2	0	2	1	1	1	1	0	0	0	1	1	1	1	0	1	1	1	the fact that I'll be testing myself and that only me will k0w about my results	only I will k0w the results or the outcome of the test	1
44	21	20-24	younger	0	4	1		0				0	2	0		2		0	0			1	2	1	2	0	0	1		0	1	1	1	1	2	1	1	1	1	2	0	0	2	1	1	2	don’t k0w	fast results	1
45	22	20-24	younger	0	4	1	18	1	0	1	0	0	2	1		1		1	1	1	0	1	0	1	2	2	0	1		0	1	1	1	1	1	1	1	1	1	1	1	1	1	1	1	1	to get a councelling	to k0w my staus	1
46	23	20-24	younger	0	4	0	18	0	0	0		0	2	1		1		1	0		0			1	2	1	0	1		1	1	1	1	1	1	0	1	1	1	0	0	1	1	1	2	1	because it's quick than waiting a que at the clinics and going for counselling over and over again	k0wing my status, where I belong	1
47	25	25-29	older	0	4	1	19	1	0	1	1	0	1	0		1		1	1	2	1	1	1	0	1				6	1	2	1	0	0	1	1	1	0	1	0	0	1	1	1	0	0	0thing, just to k0w	privacy	1
48	25	25-29	older	0	4	1	20	1	0	1	0	0	1	1		1		1	0			2	2	0	1					2	1	1	1	1	1	0	1	1	1	1	0	2	2	1	0	1		don’t k0w	1
49	29	25-29	older	0	3	0	19	1	0	1	1	0	0	1		1		1	0			1	1	1	2	0	0	1		1	1	1	1	1	2	1	0	1	1	1	2	1	2	1	2	2		to k0w my status	1
50	22	20-24	younger	0	4	1	16	1	0	1	0	0	1	0		1		0	0		2	1	1	0	1				3	0	2	1	1	1	2	1	1	1	1	1	1	2	2	1	1	2	to k0w my status	you will be the only one that k0ws about your status	1
51	26	25-29	older	0	5	0	19	1	0	1	1	1	1	1		2		1	1			2		1	2	1	1	1	2	1	2	1	1	1	1	1	0	1	1	1	1	1	2	1	1	1			1
52	20	20-24	younger	0	5	0		0				0	1	0		1		0	0			1	1	0	1				0	0	2	1	1	1	1	0	1	0	1	1	1	1	1	1	1	1			1
53	21	20-24	younger	0	5	1	15	1	0	1	0	0	1	1		1		1	1	1	0	1	2	0	1				3	1	1	1	1	1	1	0	1	1	1	1	1	1	0	1	1	1	it will be easy to test yourself without anyone 0ticing	to k0w my status	1
54	26	25-29	older	1	5	1	17	1	1			0	2		0		1	0	0			1	1	0	1				2	1	1	1	1	1	1	0	2	1	1	1	1	1	1	1	1	1			1
55	26	25-29	older	1	5	1	18	1	0	1	0	0	2	0	0		2	1	0			1	0	1	2	3	0	2	0	0	2	1	1	1	1	1	1	1	1	1	1	1	1	1	1	1			1
56	23	20-24	younger	0	5	1	18	1	0	1	1	0	1	1		1		1	1	1	0	1	1	1	2	1	1	1		1	1	1	1	1	1	1	0	1	1	1	1	0	0	1	2	1	by doing it on my own being alone with 0 one else	k0wing my status in private	1
57	21	20-24	younger	0	5	1	19	1	0	1	1	1	1	1		1		1	0		0	1	1	1	2	2	0	1		1	0	1	1	1	1	1	1	0	1	1	1	0	0	1	0	1	myself ot docotr or family	k0wing my health status	1
58	21	20-24	younger	1	5	1	16	1	1	1	0	0	1	0	0		2	0	0			2	0	1	2	3	0	1		0	0	1	1	1	2	0	1	1	1	1	2	2	2	1	1	2		to k0w my status	1
59	20	20-24	younger	0	5	1	18	0		0		0	2	0	0	2		0	0			1	1	0	1				0	0	2	2	1	1	1	2	2	0	2	1	1	0	1	1	2	1		gain more k0wledge / it is easy and I wouldn’t be afraid	1
60	31	≥30	older	0	5	0	23	0	0	1	1	0	1	1		2		1	0			1	1	1	2	1	1	0		1	1	1	1	1	1	1	1	0	1	1	1	2	2	1	1	1			1
61	26	25-29	older	1	3	1	19	1	2	1	0	0	0		1		1	1	0			1	2	1	2	3	0	1		1	1	1	1	1	1	1	1	0	1	1	1	2	2	1	0	2	because it will show the results 0w	I will k0w my status without going to the clinic	1
62	23	20-24	younger	1	3	1	21	0	0	1	0	0	2	0	0	2	2	1	1	2	2	2	2	1	2	1	0	0	3	0	0	1	1	1	0	1	1	0	1	1	0	1	1	1	1	1	because it will be private	it will be k0wn only by you	1
63	21	20-24	younger	0	3	1	16	1	0	1	0	0	0	1		1		1	1	2	3	1	0	1	2	1	1	1		0	2	1	1	1	1	0	0	0	1	1	1	2	2	0	1	1	the privcey of the self-testing	0t everyone will k0w my status, unlike at the clinic or hospital	1
64	19	<20	younger	1	4	1	13	1		0	1	0	0		0		1	1	0			1	2	1	2	2	0	1		1	0	1	1	1	0	0	1	0	0	1	1	2	1	0	1	1	I want to be alone	to k0w my status	1
65				0	5	1	10	1	2	1	0	0	0	1		0		1	1	1	0	1	1	1	2	1	1	1	1	1	2	2	1	1	1	1	1	1	1	1	1	2	1	1	2	1		to k0w my status	1
66	25	25-29	older	1	4	1	14	0	0	0		0	0	0	1		0	1	0			1	1	0	1				1	1	2	1	1	1	2	2	1	1	1	2	2	2	1	1	1	1	privacy	you decide your fate	1
67	22	20-24	younger	1	4	1	16	1	0	1	1	0	1		0			1	0			1	1	1	2	3	0	1		0	0	1	1	1	1	0	1	1	1	1	1	1	1	0	1	1	it saves time	it is quick	1
68	23	20-24	younger	0	4	1	17	1	0	1	0	0	1	1		1		1	1	1	0	1	1	1	2	1	0	1		1	1	1	1	1	1	1	1	0	1	0	0	1	1	1	0	1	because it's private	1, you do 0t have to go to clinc that's far from you	1
69	21	20-24	younger	1	4	1	13	1	2	1	1	1	0		1		1	0	0			1	1	1	2	0	0	1		1	1	1	1	1	0	0	1	0	0	0	0	1	1	1	1	1		k0w your status first before others	1
70	22	20-24	younger	0	4	0	16	1	0	1	1	1	1	0		1		1	0			1	1	0	1				5	0	1	1	1	1	0	0	1	0	1	1	1	1	2	0	1	1			1
71	21	20-24	younger	0	6	1	20	0	0	1	1	0	0	0		1		0	0			1	1	0	1				6	2	2	1	1	1	1	2	1	0	1	2	2	2	2	1	0	1	it's much easier and saves you the time of going to the clinic,long ques, etc	you can test anytime you want without being lazy about it	1
72	20	20-24	younger	0	6	1	18	1	0	1	1	0	1	0		2		1	0			0	1	1	2	1	0	1		0	1	1	1	1	1	1	1	1	1	1	1	2	2	1	2	1	to k0w the results alone	to k0w my status and be safe	1
73	23	20-24	younger	0	5	1	19	1	0	1	1	0	2	1		1		1	1	0	2	1	1	1	2	1	1	1		0	1	1	1	1	1	1	1	1	1	1	1	2	0	1	1	0		to respect your life and your partner	1
74	23	20-24	younger	1	6	1	17	0	0	0		0	0		0		2	0	0			1	1	0	1				2	1	1	1	1	1	1	0	0	0	0	0	2	0	1	0	2	1	maybe for privacy purpose	you can be 100% sure that your results are confidential	0
75	22	20-24	younger	1	4	1	18	1	0	0		1	1	0	0	0		1	1			1	1	1	2	3	3	1		0	1	1	1	1	1	1	0	0	1	1	1	2	2	2	2	1		k0wing your status	1
76	25	25-29	older	0	4	1	18	1	0	1	1	0	0	0		0		1	0			1	1	1	2	3	0	0		0	0	1	1	1	1	1	1	0	1	0	1	2	2	1	1	1	because the hiv self testing will be accurate and it will save time	I will be able to do it myself everytime	1
77	20	20-24	younger	1	4	1	17	1	0	1	0	0	2	0		2		1	0			2	2	1	2	4	0	1		0	0	1	1	1	0	1	1	1	1	1	0	2	2	1	2	2	because I would be free to test around people I k0w	freedom	1
78	21	20-24	younger	0	4	0		0				0	2	0		2		0	0					1	2	3	0	1		0	2	1	1	1	1	0	1	0	1	1	2	1	1	1	1	1	I suppose the fact that I wouldn’t feel at ease to go inside a clinic or hospital or to stand in line were they offer tests	I believe the benefit is that one would k0w their status and I'm saying this because I believe it would be easir to do it at home	1
79	23	20-24	younger	0	4	1	18	1	0	1	1	0	2	0		0		1	0			2	1	0	1				1	0	2	1	1	1	0	0	0	1	1	1	2	2	1	1	1	2	councelling motivates me	even if you positive you won't worry	1
80	22	20-24	younger	1	4	1		0	0	0		0	2		0		2	0	0			1	1	1	2	0	0	1		0	0	1	1	1	1	2	1	0	1	1	1	2	1	1	1	1	0thing, just to k0w my status	k0wing your status	1
81	22	20-24	younger	0	5	0	19	1	1	1	0	1	2	1		2		1	0			1	1	1	2	1	1	1		0	1	1	1	1	1	1	0	1	0	1	1	2	2	1	2	2	because of the rate of dying of youth	to k0w your status, to be more careful of your life	1
82	21	20-24	younger	0	5	1	16	1	0	1	1	0	2	0		0		1	0			0	2	1	2	2	3	1		0	0	1	1	1	0	1	1	0	2	2	2	1	2	1	1	1	to k0w my status privatly		0
83	22	20-24	younger	1	4	0	17	1	1	1	1	0	0		0		0	0	0			1	1	1	2	1	0	1		2	2	1	1	1	0	0	1	0	1	0	2	2	1	2	0	1		0 one will k0w your status	1
84	24	20-24	younger	0	5	1	20	1	1	1	1	0	2	0		0		0	0			1	1	1	2	2	0	1		0	2	1	1	1	1	0	1	1	1	1	1	2	0	1	1	1			1
85	20	20-24	younger	0	6	1	18	1	0	1	1	0	0	0		0		1	0			1	1	1	2	1	3	1		0	1	1	1	1	1	1	1	0	1	1	1	2	2	1	1	1		to always k0w your status	1
86	24	20-24	younger	0	6	1	22	1	0	1	1	0	2	0	0	2		1	0			1	2	1	2	1	0	1	2	0	1	1	1	1	1	1	1	1	2	0	1	2	2	1	1	1	to k0w my status	to k0w your status	1
87	24	20-24	younger	1	6	1	12	1	0	1	0	0	2		1		1	1	0			2	1	1	2	3	3	1		0	1	1	0	0	2	1	2	1	1	0	1	1	2	1	0	1	because it is private and can do it at home	k0wing my status	0
88	27	25-29	older	1	6	1	18	1	0	0		0	2	0	1		1	1	0			1	2	1	2	2	0	1		1	1	1	1	1	1	1	1	1	1	1	1	1	1	1	1	1	being alone in my own space , 0t in the public facilities	courage and willing from many people especially man , because they fear to test in public	1
89	24	20-24	younger	0	6	1	19	1	0	1	1	0	0	0		0		1	0			1	1	1	2	1	0	1		0	1	1	1	1	1	1	1	1	1	2	0	2	1	1	1	1	is that you will be able to motivate yourself and accept it on your own.	is that it won't increase the statics of hiv/aids by preventing it at an early stage	1
90	24	20-24	younger	1	6	0	18	1	1	1	1	1	0	0	1		0	1	1	2	0	1	1	0	1				1	1	1	1	1	1	1	1	1	1	1	1	1	1	2	0	2	1	k0w your status you will pay sefty	k0wing my status	1
91	22	20-24	younger	0	6	1	19	0	0	1	1	0	2	0		2		0	0			1	2	1	2	2	0	1		0	2	1	1	1	1	2	1	0	1	1	1	2	2	1	1	1		to k0w my status	1
92	32	≥30	older	1	6	1	17	1	2	1	1	0	2	0	1		2	1	0			1		1	2	0	0	1	0	0	1	2	1	1	1	1	1	1	1	1	1	1	2	1	2	2	to k0w my status	stay safe and k0wing my status	1
93	24	20-24	younger	1	6	1	19	1	0	1	1	0	0		0		0	1	0			1	1	1	2	1	0	1		0	1	1	1	1	1	1	1	1	1	1	1	1	1	1	1	1	because I might want to be alone	comfortability	1
94	20	20-24	younger	1	6	1	12	0	2	0	1	0	0		1		1	1	1			1	0	0	1	0	0	1		0	0	1	1	1		1	2	1	1	1	1	2	0	0	2	2			0
95	23	20-24	younger	0	6	1	17	1	0	1	1	0	0	0		0		0	1	1	2	1	0	1	2	2	0	1		2	1	1	1	1	1	1	1	1	1	0	0	1	1	1	1	1	in order to k0w my status	to k0w your status without fear of someone k0wing	1
96	24	20-24	younger	0	6	1	21	1	0	0		0	2	0		1		1	0			1		1	2	1	0	1		0	1	1	1	1	1	1	1	0	1	1	0	0	1	1	1	1			1
97	21	20-24	younger	0	6	0	18	1	0	0		0	0	0		0		1	1	0	0	1	1	1	2	3	0	1		0	1	1	1	1	1	1	1	1	1	1	1	1	1	1	1	1	keeping my status updated and sure of oneself as a partner	k0wledge of status	1
98	20	20-24	younger	0	6	0		1	0			1	1	0		1		1	0					0	1				0	1	1	1	2	0	1	0	1	0	1	0	0	2	2	1	2	1	since I will be testing myself it will be more comfortable	to k0w my status	1
99	22	20-24	younger	1	6	1	18	1	0	1	1	0	0	0	0	0	0	0	0			1	0	1	2	4	0	1		0	2	1	1	1	2	1	1	0	0	2	2	2	2	1	2	2		0 your status	1
100	24	20-24	younger	0	6	0	17	0				0	2	0				1	0					1	2	1	0	1	0	0	1	1	1	1	1	1	1	0	1	2	1	2	0	1	1	1		to k0w how to parevent yourself	1
101	20	20-24	younger	0	6	1	15	1	0	1	1	0	1	1		1		1	0	2	0	1	1	1	2	2	2	1	0	0	1	1	1	1	1	1	1	1	1	1	1	1	2	0	1	2	my action towards sex	k0w my status	1
102	22	20-24	younger	1	4	1		0				0	2		0			0	0			1	1	0	1				1	0	2	1	1	1	2	1	1	0	1	1	1	2	2	1	2	1	because I will be alone and be the alone and be the only one who k0w my results without worrying that someone else k0ws my status . It also saves time for me	I will be able to k0w my status and k0w what measures to take forwared depending on my results	1
103	21	20-24	younger	0	4	1	19	1	0	1	0	0	0	0		0		0	1	1	0	1	1	0	1				2	0	2	1	1	1	2	0	0	1	2	1	1	1	1	1	1	1	I won't be ashamed or embarrased if my results are positive	to avoid going to the clinic and waiting nervously for your results	0
104	20	20-24	younger	1	4	1	15	1	2	1	1	0	0		0		0	0	0			1	1	0	1				4	0	1	1	1	1	2	0	1	0	1	1	1	2	0	1	1	1	I want to k0w my status	satisafaction/confidentiality	1
105	24	20-24	younger	1	4	1	16	1	1	0		1	2		0		0	1	0			1	1	0	1				3	2	1	1	2	0	2	0	1	0	1	0	0	0	1	1	2	2	don’t k0w	don’t k0w	1
107	24	20-24	younger	1	3	0	20	0		0	0	0	1		0		1	1	1	0	1	1	1	1	2	1	3	1		2	1	1	1	1	1	0	2	0	0	1	1	1	0	0	2	1	I wouldn’t be motivated because, I wouldn’t receive counselling	the only benefit I can think of is that it will be confidential	2
108	22	20-24	younger	1	3	1	14	1	2	1	1	0	2		0		1	1	0			1	2	0	1		0	0	3	0	0	1	1	1	0	1	1	0	1	1	0	1	1	1	1	1	traditional won't give results that I want	it wont be difficult to understand what I have	1
109	23	20-24	younger	1	3	1	14	1	2	1	0	0	0		0		1	1	0			0	0	1	2	3	0	1		0	2	1	1	1	1	0	2	1	1	1	1	1	2	1	0	1	to be on the safe side	k0wing my status	1
110	28	25-29	older	1	3	1	16	1	0	1	0	0	1		1		1	1	0		0	2	1	0	1				1	0	1	1	1	1	1	1	1	1	1	1	1	1	0	0	2	1	good service	k0w your status	1
111	20	20-24	younger	0		1	18	1	0	1	1	0	1	1		1		0	0			1	1	1	2	1	1	1		0	2	1	1	1	2	1	1	0	1	1	1	2	1	1	1	1	to k0w my status	to k0w my health	1
112	18	<20	younger	1	3	0	18	0	0	0	1	0	2	0	0		2	1	0			1	2	1	2	4	0	1		2	2	2	1	1	1	1	0	0	1	2	2	2	1	1	1	1	by seeing my parents or friends buying the hiv self- testing kit	to k0w my status	0
113	21	20-24	younger	1	3	1	20	0	0	1	0	0	1		1		1	0	0			0	0	0	1				3	2	2	1	1	1	2	1	0	1	1	1	1	1	2	1	2	1	alone 0 one is there to see my status	get to see the test alone	1
114	22	20-24	younger	0	3	0		1	0			0	2	0	0	1		1	0					1	2	2	0	1		0	2	1	1	1	1	1	1	1	1	0	1	2	2	1	1	1	how to k0w my status and befaithful to my partner	k0w my status	1
115	21	20-24	younger	0	3	1	17	1	1	1	1	0	2	0		2		1	0			1	2	1	2	2	0	1	1	1	1	1	1	1	1	1	1	1	1	2	0	2	1	1	2	1	is to k0w my and I can do it alone	to always k0w my status	0
116	22	20-24	younger	0	3	1	20	1	0	1	1	0	2	0		0		1	1		2	1	1	1	2	2	3	1		0	2	1	1	1	2	1	1	0	1	2	2	1	1	1	1	1	wanting to k0w my status.	your status will be then unk0wn	1
117	22	20-24	younger	0	3	1	17	1	0	0	0	0	0	1		0		1	1			1	1	1	2	1	0	0		1	1	1	1	1	0	1	0	0	1	1	1	1	0	1	1	1	0t ready to disclose to anyone even the nurses or doctor	be able to deal with the situation before you can tell anyone	1
118	25	25-29	older	0	3	1	19	1	0	1	1	0	2	0		0		1	0			1	1	1	2	2	0	1		1	1	1	1	1	1	1	1	0	1	1	1	1	1	1	1	1	I don’t like traditional hiv testing it's better to test yourself because you will be the only person k0wing about your status	you won't be needing anyone to tell you the real results because some doctors mistaken our results with other people's results and we end up being worried.	1
119	20	20-24	younger	0	4	0	17	1	0	0		0	0	1		1		0	0			1	2	1	2	2	1	1	6	0	2	1	1	1	1	0	1	1	0	1	2	0	2	0	0	2	don’t k0w	don’t k0w	1
121	25	25-29	older	0	4	1	22	1	0	0		0	2	1		1		1	0	1	0	1	1	1	2	1	1	1		0	1	1	1	1	1	0	0	1	1	0	2	2	0	1	1	1	self-testing it will be easy because some people may tell other people about your status, while you are 0t ready to tell people.	is private and hiv status is a private thing, so you can tell people or family when you are ready	1
122	24	20-24	younger	0		1	18	1	0	1	1	0	0	0		1		1	0			1	0	1	2	3	0	1		0	1	2	1	1	1	1	1	0	1	1	1	1	1	2	1	1	don’t k0w	don’t k0w	1
123	25	25-29	older	1	4	1	18	0	0	0	0	0	1		1		0	1	0			1	0	1	2	0	0	1		0	2	1	1	1	0	1	0	0	1	2	2	1	1	1	1	1	I won't be scared or don’t have to wait long to test to get the results	you would k0w your status without standing in ques ti get tested and to be scared that people are watching you	1
124	29	25-29	older	0	4	1	18	1	0	1	0	0	1	1		1		1	1	1	0	2	2	1	2	1	1	1	4	0	1	1	1	1	1	1	1	0	1	1	1	1	2	1	2	1	I don’t want to be scared because other people they don’t k0w how to talk to an affected person, they shout	to k0w your own status and there after to take a0ther step to prevent it.	1
125	20	20-24	younger	1	4	1	16	1	2	1	0	0	0		1		1	0	0			1	2	0	1				6	0	2	1	1	1	1	1	1	0	1	1	0	1	2	1	1	1	0 one will see your resutls	it would be a secret	1
126	24	20-24	younger	0	4	1	16	1	0	1	0	0	1	1		1		1	0			1	0	1	2	0	1	1		0	2	1	1	1	1	1	1	0	1	1	1	2	1	1	1	1	the thought that 0 one will shout at me or ask me the 21 questions.	I will be able to keep it a secret, intil I make peace with it and be able to tell others.	1
127	23	20-24	younger	0	4	1	20	1	1	1	1	0	0	0		0		1	0			1	1	0	1				6	2	2	1	1	1	1	1	1	0	1	1	0	1	2	1	1	1	its better k0wing 0w to react when you find out you hiv positive than doing things wrongly and the hiv self-testing is more private than going to clinics but you need counselling though.	you get to see your results individualy in a more private space even if you make mistakes you will be responsible for it	1
128	21	20-24	younger	0	4	1	18	1	1	1	1	0	2	0		2		1	0			1	1	0	1				1	2	1	1	1	1	1	1	1	1	1	0	1	1	2	1	1	1	to k0w my status	to k0w my health status	1
129	31	≥30	older	0	6	1	17		0	1	0	1	0	1		2		1	1	1	0	2		1	2	1	0	1		1	1	1	1	1	1	1	0	0	1	1	1	1	2	1	0	0	just to k0w my status	to k0w my status	0
130	21	20-24	younger	0	6	1	18	1	0	1	1	0	1	0		0		0	0			1	0	1	2	3	0	1		1	2	1	1	1	1	0	0	0	1	1	0	1	2	1	1	1	don’t k0w	I will be k0wing my status	1
131	23	20-24	younger	0	6	1	18	1	0	1	0	0	1	0		0		0	1	2	0	1	0	1	2	3	0	1		1	1	1	1	1	1	1	1	0	1	1	1	1	1	1	2	1	to k0w my status by my own	k0wing your status	1
132	22	20-24	younger	1	6	1	15	1	1	1	0	0	2	0	1		1	1	1	0	0	1	2	1	2	1	0	1		0	1	1	1	1	1	1	1	1	1	1	1	1	1	1	1	1	the self-testing is good because it will make us be trusted to each other.	honest.	1
133	23	20-24	younger	1	6	1	19	1	1	1	0	0	2		0		0	0	0			1	2	0	1				2	0	1	1	1	1	1	0	1	1	1	1	1	2	1	1	0	1	don’t k0w	to k0w my healthy status	0
134	21	20-24	younger	1	6	1		0	0	0	1	1	2	0	0		2	1	1			1		1	2	2	0	1		1	1	1	1	1	1	0	1	1	1	1	1	1	2	1	2	1	don’t k0w	don’t k0w	1
135	20	20-24	younger	0	6	0		1	1			0	2	0		2		0	0					0	1	1	0		6	1	2	1	1	1	1	1	2	0	1	1	1	0	2	0	1	1	I would never take up hiv self-testing because what if it comes positive and who would tell me what to do	k0w your status	1
136	24	20-24	younger	1	6	1	20	1	0	1	1	0	2		0		0	0	0			1	0	0	1				6	0	1	1	1	1	1	1	1	0	1	1	1	1	1	1	2	2	because will 0t be humiliated and hemed	0 one will k0w, only me	1
137	21	20-24	younger	0	5	1	21	1	0	0		0	1	0		2		1	0			1	2	1	2	1	0	1		1	2	1	1	1	1	1	1	1	1	1	2	0	2	1	1	0	hiv self-testing is better than traditional because you will see results than traditional	to k0w your status.	1
138	20	20-24	younger	0	5	1	18	1	0	1	1	0	2	0		1		1	0			1	1	1	2	1	0	1		0	1	1	1	1	1	1	1	1	1	1	0	2	1	1	2	1	start treating the desease by taking arvs	to k0w how I am	1
139	22	20-24	younger	0	5	1	19	1	0	1	1	0	2	0		2		1	0			1	1	1	2	3	0	1		2	2	1	1	1	2	1	1	1	1	1	1	2	2	2	2	1	I think self-testing is easy and also satisfying	confortable and satisfied	1
140	25	25-29	older	0	5	1	22	0	0	0		0	1	1		1		1	1	1		1	0	1	2	3	0	1		0	2	1	1	1		1	1	1	1	0	0	2	1	1	2	1		to k0w your status	1
141	21	20-24	younger	0	5	1	20	1	0	1	0	1	1	0		1		1	1	2	0	1	1	1	2	2	0	1		0	1	1	1	1	0	1	1	1	1	1	1	1	0	1	2	1	1	k0w if am hiv negetive or positive and make sure take the treatment	1
142	20	20-24	younger	1	5	1	16	0	2	1	1	1	1		1		1	0	0			2	0	1	2	2	4	1		1	0	1	1	1	0	0	0	0	1	0	1	0	1	1	1	1	privacy for reaction	individuality and secrecy	0
143	21	20-24	younger	0	5	0	17	0		1	0	1	1	0		2		1	0			1	1	0	1				4	1	2	2	0	0	2	2	2	1	1	1	1	2	1	1	1	1			1
144	22	20-24	younger	0	4	1	19	1	0	1	0	0	0	0		0		0	0		0	2	2	0	1				1	0	1	1	1	1	1		0	1	1	1	1	2	1	0	2	2	because I will do it in the clinic and the service is very fast unlike going to the traditional healer	I will k0w my status	1
145	23	20-24	younger	0	2	1		1	0	1	1	0	1	0				0	0			1	1	1	2	1	0	1	0	1	1	1	1	1	1	1	1	0	0	1	2	2	1	1	1	1		to k0w my results	1
147	23	20-24	younger	0	4	1	21	1	0	1	1	0	2	0		2		1	1	0	0	1	1	1	2	2	3	1		0	1	1	1	1	1	1	1	0	1	0	0	1	1	1	2	1	to k0w my status and the fact that I'm doing it myself	I'll be comfortable	1
148
149	20	20-24	younger	1	2	1		1	2			0	2	0	0		2	0	0		0			0	1				0	0	2	2	1	1	1	0	2	0	2	1	2	0	0	1	1	1			1
150	20	20-24	younger	0	2	1	17	1	0	1	1	0	2	0		0		1	1	1	0	1	0	1	2	2	0	1		1	1	1	1	1	1	1	1	0	1	2	1	1	2	1	1	1	wanting to k0w my status.	k0wing my results and make sure I keep that way	1
151	23	20-24	younger	1	4	1	16	1	0	1	1	0	2		0		0	1	0			1	1	1	2	1	3	0		0	1	1	1	1	0	1	1	1	0	2	2	2	2	0	1	1			1
152	20	20-24	younger	0	2	1	18	1	0	1	1	1	0	0		1		1	0			1	1	1	2	1	0	1	5	1	1	1	1	1	1	1	0	1	1	1	0	0	1	1	1	1	sometimes it can tell you bad results while is 0t the 1so we have to to try whats best	so that 0 one could see you and being afraid will be gone because you are alone	1
153	22	20-24	younger	0	2	0	18	1	0	0	1	0	0	0	0	0	0	1	1		0			1	2	1	0	0	4	1	1	1	1	1	1	1	0	0	2	1	1	1	1	0	1	1	I motivate people to go back have some medications to the clinic and be good for what have be self-testing	because I'd be afraid to k0w your status when your going to testing	1
154	35	≥30	older	0		1	16	1	0	1	1	0	2	0		2		1	1	0	0	1	1	1	2	1	0	1		0	1	1	1	1	1	1	1	1	1	1	1	1	1	1	1	1	I think a self-testing can prove my status than tradition	to k0w how is my vairal lowder and take care of myself and live a positive life.	1
155	20	20-24	younger	0		1	18	1	1	1	1	0	2	0		2		1	0			1	1	0	1				5	0	1	1	1	1	0	0	0	1	1	1	2	0	2	1	0	0			1
157	23	20-24	younger	0	2	1	17	1	1	1	1	0	0	0		1		1	1	1	0	1	0	0	1				4	2	0	1	1	1	1	1	1	0	1	1	0	1	1	1	1	1	I would really love to take hiv test by myself so that 0 one will k0w about my status till I am ready to tell them	my status will be confidentianl . I can councel myself and become ok	1
158	20	20-24	younger	0	2	1	17	1	1	0	0	1	0	1				0	0			1	2	1	2	0	1	1		1	1	1	1	1	1	1	1	1	1	1	1	2	1	1	2	1	to make sure that I stay healthy and I k0w my status	to k0w where you stand in to	1
159	20	20-24	younger	0	2	1	18	1	1	0		0	2	0		0		1	0			0	1	1	2	2	0	1		0	2	2	1	1	0	1	0	0	1	0	1	2	2	1	2	1		the benefits for self-testing is to k0w your status always	1
160	21	20-24	younger	0	2	0		1	0	0		0	2	0		0		0	0					1	2	3	0	1		1	1	1	1	1	1	1	1	0	1	1	2	1	2	1	2	1	it's much cheaper and 98% accurate	saves times and transport fee	1
161	25	25-29	older	0	2	1	17	1	0	1	0	0	1	1		1		1	0			1	0	1	2	1	0	1	2	0	1	2	1	1	1	0	1	1	1	1	0	2	1	1	2	1	don’t k0w	don’t k0w	1
162	20	20-24	younger	1	4	1	13	1	0	1	1	0	0	0	0		0	1	0			0	2	1	2	1	0	1		1	2	1	2	0	0	1	1	0	1	1	0	2	1	1	1	1	because I can do it myself	so I can k0w my status	1
163	27	25-29	older	1	4	1	15	1	1	1	1	0	2		0		0	0	0			1	2	1	2	1	0	1		0	1	1	1	1	1	1	1	0	1	0	0	2	1	1	1	1	it's fast and easy	to k0w your status	1
164	22	20-24	younger	1	4	0		0				0	0		0		1	0	0					0	1				0	0	1	1	1	1	1	1	1	0	1	1	1	2	1	1	1	2	less pain and you have to use shared needle	shows you are taking care of yourself	2
165	21	20-24	younger	0	4	1	20	1	0	1	1	0	2	0		0		1	0			1	1	1	2	1	0	1		2	2	1	1	1	1	1	1	0	2	2	2	2	2	1	1	0	I don’t want my status to be k0wn		1
166	19	<20	younger	0	2	1	16	1	0	1	0	0	2	1	1	1		1	0			0	1	1	2	0	1	2		0	1	2	1	1	2	1	1	1	2	0	1	2	0	0	2	2	I will motivate people like yourselves should be tested for hiv	I will take up hiv tested	0
167	22	20-24	younger	0	4	1	19	1	0	0	1	0	0	1		1		0	0			1	1	1	2	1	0	1		1	1	1	1	1	1	0	1	0	1	0	1	1	1	1	1	0	because you will k0w your status on your own.	is because your status will be your secret 0 one will k0w your status	1
168	19	<20	younger	0	2	1	18	1	0	0		0	2	0	0	2	2	1	0			1		1	2	2	0	1		0	1	1	1	1	1	1	1	1	1	1	0	0	1	1	0	0	self-testing it have move motivation and also privacy	you will k0w your status and where do you stand	1
169	22	20-24	younger	1	2	1	13	1	2	1	0	1	2	0	1		1	0	0			2	0	0	1				5	0	1	1	1	1	2	1	2	1	0	0	0	0	0	0	0	0	I will 0t take a test for hiv	0n	0
170	23	20-24	younger	1	4	1	9	1	0	1	1	0	2		0		1	0	0			1	1	1	2	1	0	1		0	1	1	1	1	1	1	1	0	1	1	1	1	1	1	1	1			1
171	23	20-24	younger	0		1	23	1	0	1	1	0	2	0		2		0	0			1		0	1			1	4	0	1	1	1	1	1	0	1	1	1	0	1	2	1	1	1	1	to k0w my status		1
172	27	25-29	older	0	4	0	18	1	0	0	1	0	0	0		0		0	0			1	1	1	2	1	0	1	0	1	1	1	1	1	0	0	1	0	1	1	1	1	1	1	1	1	because traditional healer are 0t english	don’t k0w	1
173	24	20-24	younger	0	4	1	17	0		1	1	0	1	0		1		0	0			1	1	1	2	0	0	1		2	1	1	1	1	1	0	1	1	1	2	2	2	2	1	1	1			1
174	23	20-24	younger	1	4	1		1	0	1	1	1	0	0	0	2	1	1	0		0	1	0	0	1				3	1	1	1	1	1	2	0	1	0	1	1	1	1	1	1	2	1	because it would be private on myself finding out about me and status, 0t around people flowing up-down	is for me alone to k0w about my status	1
175	20	20-24	younger	0	4	1	18	1	0	1	0	0	0	0		1		1	0			1	2	1	2	2	2	1		0	2	1	1	1	2	1	1	0	1	0	0	2	2	1	2	2	k0wing my status would motivate me to test.	don’t k0w	1
176	26	25-29	older	1	4	1	10	1	0	1	0	0	2	0	1		1	1	1	2	3	1	2	1	2	0	0	1		0	1	1	1	1	1	1	1	0	1	0	0	1	1	1	1	1	because I will k0w my status alone	k0wing your status is the best way ever	1
177	24	20-24	younger	1	4	1	17	1	0	0		0	0		1		1	1	0			1	2	1	2	3	0	1		1	1	1	1	1	1	1	1	1	1	0	0	2	1	1	1	1	to see my status alone		1
178	21	20-24	younger	1		1	16	1	0	0		0	1	0	1		1	1	1			1	0	0	1				5	0	0	1	1	1	2	0	1	0	1	2	2	1	1	1	1	1	because I k0w for sure that I'll be the only one who k0ws my status	you don’t have to stand in lines	1
179	26	25-29	older	1	4	1		1	0	1	0	0	0	0	1		0	1	0			0	0	1	2	2	0	1		0	1	1	1	1	1	1	1	0	1	1	1	2	2	1	1	1	I'll be comfortable testing myself	you 0t forced to go to the hospital	1
180	26	25-29	older	0		1	18	1	0	1	0	0	0	1		2		1	1	1	0	2	2	1	2	1	1	1		2	1	1	1	1	1	1	1	0	1	1	1	1	1	1	2	1	the comfort of my own space	confidance	1
181	21	20-24	younger	0	4	1	19	1	1	1	0	0	0	0		0		0	0			1	1	1	2	3	0	2		0	1	1	1	1	1	1	1	1	1	1	0	2	2	1	1	1	to test myself 0t by somebody else	I will test as many time as I want	1
182	22	20-24	younger	0	4	0	18	1	1	0	0	0	2	0				1	0					1	2	1	0	1		1	2	1	1	1	2	1	1	0	1	1	0	2	2	1	1	1	because will test on my own	k0wing my status because I can get more help to the clinic	1
183	23	20-24	younger	0	4	1	16	1	0	1	0	0	0	1	0	1		1	0			0	0	1	2	2	1	1		0	1	1	1	1	1	1	1	1	1	1	1	2	1	1	1	0	to constantly k0w my status	aware of my health status always	1
184	21	20-24	younger	0		1	17	0	1	0	0	1	0	0		0		0	0		0	1	2	1	2	1	0	1		1	1	1	1	1	0	0	0	0	1	0	0	2	1	0	1	2	because I do it for myself and 0t being scared	0t go to clinic and wait for the doctor	1
185	22	20-24	younger	0	2	1	18	1	0	0		0	0	1		0		1	0		1	1		1	2	1	0	1	0	1	1	1	1	1	1	1	1	1	1	1	1	1	2	0	2	1	I want to k0w my status	I will stay comfortable	1
186	25	25-29	older	0		1	18	1	0	1	0	0	2	1		0		1	1	1	0	1	1	1	2	3	3	1		2	1	1	1	1	1	1	1	0	1	1	1	1	2	1	1	1	it better to test myself at home I would cry alone and 0 one will see me crying	it for me to k0w only	1
187	21	20-24	younger	0	2	1	19	1	0	0	1	0	2	0		2		1	1	1	2	1	1	1	2	1	0	1		1	0	1	1	1	1	1	1	0	1	1	1	2	2	1	2	2	because I will be able to see my status alone	to k0w your status	1
188	22	20-24	younger	0	2	1	18	1	0	1	0	1	0	1		1		1	0			0	0	1	2	1	3	1		1	0	1	1	1	1	1	1	0	1	1	1	1	2	1	0	1	the fact that you won't be worried about someone k0wing your status	personally k0wing and 0-one other than you will k0w and you'll do it as many time as you want	1
189	21	20-24	younger	1	2	1	13	1	2	1	0	0	2	0	1		1	1	1			1	0	0	1				6	0	2	1	1	1	1	0	0	1	0	1	1	0	0	1	0	2	if I were to be getting married the next month	to k0w where you stand and for safty health reasons you could get very ill without k0wing what got you.	1
190	27	25-29	older	0		1	20	1	0	1	0	0	1	1		2		1	1	2	2	1	1	1	2	2	0	1		0	1	1	1	1	1	1	1	0	1	2	2	1	1	1	1	1	save time	0t going to the clinic	1
191	21	20-24	younger	1	4	1	14	1	2	1	0	0	1	0	0	1	1	0	0			0	0	0	1				2	0	1	1	1	1	2	1	2	1	1	1	1	2	1	1	1	1			1
192	23	20-24	younger	0	2	1	19	0	0	1	0	1	1	1		1		0	1	0	1	1	2	1	2	1	0	2		0	2	1	1	1	1	0	0	0	1	1	2	2	1	2	1	1	if am sure its effective and I get pre and post counseling	I see 0ne	0
193	22	20-24	younger	1	2	1	7	1	2	1	0	0	0		1		1	0	0			1	2	1	2	2	2	2		1	1	1	1	1	2	0	1	0	1	0	0	1	0	1	1	1	the confidentiality in your own home and telephone hotlines will be useful as the telephone operator be able to see you so your comfortable	0t concerned about who might see your results	1
194	21	20-24	younger	0	2	1	17	1	1	1	0	0	2	0		1		1	1	1	0	0	0	1	2	3	3	1		0	1	1	1	1	1	1	1	0	1	1	2	2	2	1	2	2	the counselling	to k0w my status	1
195	20	20-24	younger	0	2	1	16	1	0	1	0	0	2	1		1		1	0			2	2	1	2	1	1	1		1	2	1	1	1	1	1	1	0	1	2	2	2	2	1	2	2	0t sure	I want to k0w my status	1
196	22	20-24	younger	0	2	1	18	1	0	1	0	0	0	0		0		1	0			1	1	1	2	3	0	1		0	0	1	1	1	1	0	1	1	1	1	1	1	2	1	1	1	to be slf contious and k0w whats happening with my health	to be alone and be sure of whether I am hiv positive or 0t	1
197	33	≥30	older	0	2	1	17	1	0	0	1	1	0	1		0		1	1	2	2	1	1	1	2	2	0	1	6	1	1	1	1	1	1	1	1	0	1	0	0	2	1	1	0	1	don’t k0w	don’t k0w	1
198	21	20-24	younger	0	2	1	18	1	0	0		1	0	1		1	1	1	0			1	1	1	2	1	0	1	2	0	1	1	1	1	1	1	1	1	1	2	1	2	2	1	2	1	it is very important to take up hiv self-testing than to use a traditional hiv testing	bt k0wing my status	1
199	25	25-29	older	0	2	1	18	1	0	1	1	0	2	1		2		0	0			1	1	1	2	1	4	1	0	0	1	1	1	1	1	1	1	1	1	0	2	1	2	1	2	2	it is cheaper and affordable.	to k0w about my health	1
200	20	20-24	younger	0	2	1	16	1	0	0		0	2	1	1	1		1	0		0	1	2	1	2	1	3	0	4	1	0	1	0	0	1	1	1	1	0	1	1	2	2	0	1	0	by k0wing my hiv status with partner	is to k0w your status if you are positive you can take arvs	1
201	21	20-24	younger	0	2	0		1	0			0	2	0	0	2		0	0					1	2	3	4	1		1	0	1	1	1	1	0	1	0	1	0	0	1	2	1	2	1	because 0 one will k0w my status, I will be the only one k0wing that	to k0w your status	1
202	18	<20	younger	0	2	0	17	0	1			0	2	0		2		1	0			1	2	1	2	3	0	1	4	0	2	1	1	1	1	1	1	0	1	0	2	0	1	1	1	1	by checking yourself first and if it's 0t correct , go to the clinic	it benefits you that 0 one k0ws your status it's only you	1
203	18	<20	younger	0	4	0		1	0	0		0	2	0		1		1	0			1		0	1				0	0	1	2	1	1	1	1	1	0		2	0	2	2	1	2	2	being scared or don’t want anyone to k0w	0 one will k0w my status	1
204	24	20-24	younger	0	2	1	19	1	1	1	0	0	0	0		2		1	1	0	0	1	1	1	2	0	0	1		0	1	1	1	1	2	1	1	1	2	1	1	2	1	1	1	1	it's safe and quickly 100% hygienic free	it will be my secret	1
205	19	<20	younger	1		1	14	1	2	1	1	0	0		1		0	1	1			1	0	1	2					2	1	1	0	0	1	0	2	0	0	0	1	1	2	0	1	1	0thing at all	to k0w your status	1
206	19	<20	younger	0	2	1	19	1	0	1	1	0	2	0		2		1	1	0	1	1	1	0	1				1	2	2	1	1	1	1	1	1	1	1	1	1	1	2	1	1	1	I have to k0w my status so that I can k0w where I stand, hiv needs to be treated fast	to k0w more about hiv and its consiquances	1
207	23	20-24	younger	0	2	1	18	1	0	1	1	0	2	1		2		0	0			2		1	2	3	0	2		1	1	1	1	1	1	1	1	1	1	1	1	1	2	1	1	2	to help some people to k0w about my hiv		1
209	23	20-24	younger	0	2	1	20	1	1	1	1	0	0	0		1		0	0		0	1	0	1	2	1	0	1		0	1	1	1	1	2	1	1	0	1	0	1	1	2	1	0	1	don’t k0w	you will k0w your status by yourself, you wont blame anyone about it, because some think the doctor have grudges on them	1
210	24	20-24	younger	0	2	0		0	0			0	1	0		1		0	0					1	2	0	0	1		2	2	1	1	1	1	2	1	1	1	1	2	2	1	1	1	1	clinic		2
212	23	20-24	younger	1	2	1	14	1	2	1	0	0	2		0		1	1	0			1	0	0	1				5	0	0	1	1	1	2	0	1	1	0	2	2	2	2	1	0	2	because I will 0t be at a high risk than the traditional testing	k0wing your status	1
213	25	25-29	older	0	2	1	17	1	0	1	1	1	1	1		1		1	1	2	0	0	0	1	2	0	0	0		0	1	1	1	1	1	0	1	0	1	2	1	1	0	1	1	1	I wont	k0w my status alone	1
214	21	20-24	younger	0	2	0		1	0			0	2	0		2		0	0					0	1				0	0	2	2	1	1	1	0	0	0	1	1	1	1	2	1	1	1	it could motivate me in way that I can be more into it and wont be more scared to do it and it could be more easir to do it myself	it will be more easier for people who are 0t confident and scared to so to the clinic every thing will be more simple and safe	1
215	19	<20	younger	1	2	0	16	0		0	0	0	2	0	0	2	2	0	1					0	1	2	2	2	2	1	0	0	2	0	2	0	1	0	0	2	2	0	0	2	0	0	0t sure	0t sure	0
216	19	<20	younger	0	2	0		1	0			0	2	0	0		2	0	0		1	2	2	0	1	4	0	0	6	2	0	2	0	0	0	0	1	0	2	2	0	2	2	1	2	2	to provide information on the procedure	0	0
217	22	20-24	younger	1	2	1	19	1	0	0		0	2	0	1		0	0	1	0	0	0	1	0	1				1	0	1	0	1	1	2	0	2	0	0	0	2	0	2	0	1	2	im 0t sure	there will be more confidence	0
218	18	<20	younger	1	2	0		0				0	2		0		2	0	0					0	1					0	1	1	2	0	1	2	1	0	0	1	1	2	2	1	1	1	maybe it's more safer		1
219	25	25-29	older	0	2	1	13	1	0	1	1	0	0	1		1		1	1		1	1	2	1	2	1	0	1	6	1	2	1	1	1	1	1	1	1	1	1	1	1	1	0	1	1	just because of traditional they don’t have something that they can test me	I will 0 about my status	1
221	21	20-24	younger	0	2	1	19	1	0	0	1	0	1	0		1		0	0			1	0	0	1				5	0	1	1	1	1	0	1	1	0	0	0	1	2	2	1	1	2	it's because I want to k0w my status	k0wing my status	1
222	22	20-24	younger	1		1	19	0	0	0	1	0	2	0	0		0	1	0			1	1	1	2	3	0	1		0	1	1	0	0	1	1	0	0	0	0	0	2	2	2	1	2			1
223	18	<20	younger	1	2	0	16	1	0	0	0	0	2		1		0	1	0			0	0	0	1	1	3	2		2	0	2	1	1	0	1	1	1	1	1	2	2	2	1	0	2	the traditional one is estimation and delay	quick results and easy testing withone waisting time	1
224	31	≥30	older	0	2	0	17	0	0	1	1	0	2	1		2		1	0			0	0	1	2	1	1	1		0	0	1	1	1		1	1	1	1	0	1	1	0	1	0	0			1
225	21	20-24	younger	0	2	1	19	1	0	0		1	1	0		0		1	1			1	0	1	2	1	0	1		1	1	1	2	0	1	1	1	1	1	1	1	0	0	1	1	1	self testing is very good , because you must k0w your status	I k0w my status	1
226	23	20-24	younger	1	2	1	12	1	0	0		0	0		0		1	1	1	0	0	1	1	1	2	1	0	1		0	1	1	1	1	0	1	1	0	1	1	1	2	1	1	1	1	self-testing is private and you can test in your room alone	to k0w my hiv status	1
227	22	20-24	younger	1	3	1	16	1	1	1	1	0	0		0		0	1	0			0	0	0	1				1	0	2	1	1	1	1	0	0	1	2	1	0	0	0	0	2	1		to k0w my status	2
228	21	20-24	younger	0	2	1	17	1	0	1	1	0	2	1		1		1	0			1		1	2	1	1	0		2	1	1	1	1	0	1	0	0	1	1	1	0	2	1	2	2	I will choose self-testing because it's cheap and safe	safe life	1
229	21	20-24	younger	0	2	1	19	1	0	0		0	2	0		2		1	0			1	1	0	1				1	1	2	1	1	1	1	0	1	0	1	1	1	2	1	1	2	1	because I'm scared to take a test infront of someone	I think the benefits of self-testing will be great.	1
230	23	20-24	younger	0	4	0	17	1	0	0		0	2	0		1		1	0			1	0	1	2	2	0	1		1	1	1	1	1		1	1	1	1	2	2	2	2	2	1	1	making sure of your status	k0wing your status	1
231	21	20-24	younger	0		1	16	1	0	1	1	0	2	1	0	2		0	1	0	1	1	2	1	2	1	1	1		1	1	1	1	1	1	1	0	1	0	0	1	0	0	0	0	0	0thing	0 benefits	1
232	23	20-24	younger	0	4	1	15	1	2	1	0	0	1	0		1		1	1	1	0	1	2	1	2	3	2	1		0	1	1	1	1	1	1	1	0	1	1	1	1	1	1	1	1	it's going to be easy for me because it is private and I will k0w alone	it's going to benefit lots of people to self-testing because they scared of going to the clinics	1
233	20	20-24	younger	0	4	1	17	1	0	1	1	0	2	1	0	1	2	1	1	2	2	1	1	1	2	0	0	1	5	2	2	1	1	1	2	0	0	1	1	1	1	1	2	1	2	1	0thing would just wanna k0w	just to k0w my status and keep it to myself	1
234	20	20-24	younger	1	4	0	13	1	2	0		0	2		0		1	0	0			1	2	0	1				2	0	1	1	1	1	2	0	2	1	1	1	1	1	1	1	1	1	my partner doing it	k0wing my status	1
235	25	25-29	older	1	4	0		0	0	0	1	1	1	0	0		1	1	1	0	1	1	0	1	2	3	0	1		0	2	1	1	1	1	0	0	1	1	1	1	1	1	1	1	1			1
236	19	<20	younger	0	2	1	18	1	0	1	1	0	2	0		2		1	1	0	4	1	1	1	2	3	0	1		0	1	1	1	1	1	0	1	0	1	1	1	2	1	1	1	1	don’t k0w	don’t k0w	1
237	20	20-24	younger	1	4	1	15	1	0	1	1	0	2	0	0		0	1	0			1	1	1	2	3	0	2		0	2	1	1	1	2	1	1	1	1	1	1	2	1	1	1	1	cuancing of mixing blood are limited	honesty and truthfull of the results	2
238	21	20-24	younger	0	2	0	20	1	0	0	1	0	2	1		1		0	0			1	1	1	2	1	0	1	6	1	0	1	1	1	1	1	1	0	1	1	0	0	2	1	1	1	to k0w my status	to k0w where I stand	1
239	21	20-24	younger	0	2	1	17	1	0	1	0	0	2	1		1		1	0			2	0	1	2	1	1	1		0	1	1	1	1	1	1	1	0	1	2	2	2	1	2	0	0	it will help me to k0w where I am standing	to k0w my status	1
240	21	20-24	younger	1	2	1	16	0	0	0		0	1	0	0		0	0	0			1	2	0	1				3	0	2	1	1	1	2	0	1	0	1	1	2	2	2	1	2	1	to be highly convinced by person that has expiriance	k0wing my status and keeping it confidential for as possible	1
241	20	20-24	younger	1	2	1	18	0	1	1	1	0	2		0		2	1	0			1	1	0	1				5	0	1	1	1	1	1	0	1	0	1	0	1	1	1	1	1	1	the self-testing is private and 0 one will k0w about my results I will be the first to see them	getting to k0w your status and talking to your parents about your results	1
242	23	20-24	younger	1	2	1	17	1	0	1	0	0	0		1		1	1	1		0	1	1	1	2	1	3	0	4	0	2	1	1	1	1	0	1	0	1	0	0	2	1	1	1	1	because you are alone everything will eay	to k0w my status	1
243	22	20-24	younger	0	2	1	15	1	0	1	0	0	0	1		1		1	1	1	0	0	0	1	2	1	0	1		0	1	1	1	1	1	1	1	1	0	1	1	1	2	0	2	1	I prefer the tradition hiv testing	may if you think the person who will test you at the clinic will judge you.	1
244	19	<20	younger	0	2	0	18	1	0	0	1	1	0	0		0		0	0			1	1	0	1			1	0	0	1	1	1	1	0	0	0	0	1	1	1	0	1	0	0	1	don’t k0w	to k0w your status	1
245	19	<20	younger	0	2	1	15	1	0	1	0	0	0	0		2		1	1			1	1	1	2	1	0	1		0	2	1	1	1	1	1	1	1	1	1	1	1	1	1	1	2	because I don’t think it's a good idea how will they k0w that I'm negative or positive	0boday will k0w your status exept you	1
246	21	20-24	younger	1	2	1	16	1	0	1	1	0	2		0		2	1	0			1	0	1	2	1	0	1		1	1	1	1	1	1	1	1	1	1	1	1	1	1	1	1	1	the information I get about hiv	each and every person can test him or herself	1
247	21	20-24	younger	1	2	1	15	1	1	1	1	0	2		0		1	1	0			1	1	0	1				2	0	0	1	1	1	1	0	0	0	2	0	0	2	1	1	2	1	because its safe and cheap	many people will use it because you test alone	1
248	20	20-24	younger	1	2	1	16	1	1	1	1	0	2	0	1		0	0	0			1	2	0	1				6	1	2	1	1	1	1	1	1	1	1	1	1	2	1	0	1	1		to k0w my status	1
249	25	25-29	older	0	2	1	17	1	1	1	0	0	1	1		2		1	1	1		1	1	1	2	0	1	1		0	0	1	1	1	2	0	1	1	1	1	1	2	0	1	2	2	because it will be my secrete 0 one else will k0w about it unless I tell them	k0wing your status if you have infection you can start treatment	1
250	20	20-24	younger	0	2	1	19	1	1	1	1	1	0	1		1		0	0			1	1	1	2	1	0	1	1	0	2	1	1	1	1	1	2	0	1	0	2	2	2	0	1	1	don’t k0w	don’t k0w	1
251	21	20-24	younger	0	2	0	19	1	0	1	0	1	0	0	0	1		1	1		2	1	1	1	2	2	3	1		0	2	1	1	1	0	1	1	0	1	1	2	2	1	1	1	1	because its very confortable you will be the one seeing your own results	just k0wing your status	1
252	21	20-24	younger	0	2	1	16	1	1	1	1	0	2	1		0		1	1	2	2	1	0	1	2	2	1	1		0	1	1	1	1	1	1	0	0	1	0	2	1	0	1	1	1	because hiv -self-testing will result whats in my blood/body	that I have confidence to do self testing on my own.	1
253	26	25-29	older	1	2	0	16	0		0		0	2		0		2	0	0					0	1				0	0	1	2	0	0	1	2	2	1	1	0	0	0	0	1	1	1		to k0w your status	0
254	24	20-24	younger	0	2	1	16	1	0	1	0	0	0	1		0		1	1	1	2	2	2	1	2	1	1	1		0	1	1	1	1	0	1	1	0	1	1	1	2	2	1	1	1	because of the fear I have for the results	to k0w your status	1
255	20	20-24	younger	1		1	16	1	0	1	1	0	1		1		1	0	0			1	2	0	1				2	0	1	1	1	1	1	1	1	0	1	1	1	2	2	1	1	1	being obsessed about k0wing my status	k0wing your status before a doctor or someone else	1
256	27	25-29	older	0	3	1	18	1	0	1	1	0	1	0		1		0	1	2	0	1	0	1	2	1	0	1		0	1	1	1	1	1	0	1	1	1	1	1	1	1	0	1	2	what will motivate is that I would be able to see my wrongs and rights of 0t using a condom	k0wing my status that’s what I will benefits	1
257	24	20-24	younger	0	2	1	18	1	0	1	1	0	2	1		0		1	0			1	2	1	2	1	0	1	2	0	1	1	0	0	1	1	1	0	1	2	2	2	1	1	1	1	to k0w about my status with my partner	they are more private	1
258	30	≥30	older	0		0	20	0		0		0	2	1		0		0	0		0			1	2	1	0	1		1	0	1	1	1	1	2	1	0	1	1	1	1	1	1	1	1	I think it will be much easy with 0 stranger around it will only be me and self-testing.	0 one k0ws about my status I am the only one who k0ws the results	1
259	21	20-24	younger	0	3	1	20	1	0	1	1	1		0	0	1	1	1		2	3	1	1	1	2	0	0	1	6	1	1	1	1	1	1	1	1	1	1	1	1	2	1	1	2	1	always becareful and k0w your status	to k0w your status and beaware	1
260	32	≥30	older	0	2	0	20	1	0	1	0	0	2	1		1		1	1			1	2	1	2	1	1	2	1	0	1	1	0	0	0	1	1	0	0	2	0	1	0	2	2	0			0
261	19	<20	younger	0	2	1		1	0	1	1	0	0	0	0	2	0	1	0			1	2	1	2	3	3	1	0	0	0	1	1	1	1	1	1	0	0	1	0	2	0	1	2	2		I make young people their status	1
262	22	20-24	younger	0	2	1	19	0	0	0	1	0	1	1	0	0	2	1	1	0	0	0	0	1	2	1	0	0	6	0	0	1	1	1	1	1	1	1	1	0	1	2	1	0	2	2			1
263	23	20-24	younger	1	3	1		1	0	1	1	0	1	0	0		0	0	0			1	1	1	2	1		1		1	1	1	1	1	1	0	1	0	1	1	2	0	2	1	1	1	it would be much easier as it would be private.	you can test anytime you want and in your own space.	1
264	18	<20	younger	1	3	1	14	1	1	1	1	0	0		0		0	1	1	1	0	1	1	0	1				1	0	2	1	0	0	1	1	0	1	1	0	0	0	1	1	1	1	you will be a motivater by your side	results that you would prefare easlier.	1
265	22	20-24	younger	1	3	1	10	1	2	1	0	0	0		1		0	0	1	0	1	1	0	0	1				2	1	1	1	1	1	1	1	0	0	0	1	1	1	0	0	0	2	self-testing is more simple because it has to be done at your home alone	to k0w your status	1
266	23	20-24	younger	1	3	1	13	1	2	1	1	0	0		1		2	1	1	0	1	1	2	1	2	3	0	1		0	1	1	1	1	1	1	1	1	1	1	1	1	2	1	1	1	only for me to k0w	for you to k0w first then take a step	1
267	20	20-24	younger	0	2	1	16	0		0		0	2	1		1		1	1	0	0	1	1	1	2	0	1	1		1	1	1	1	1	1	0	1	0	1	1	1	2	2	1	1	1	to give you courage and admiting if you have hiv, dealing with it in your own way.	k0wing your status in a very short 0tice.	0
268	24	20-24	younger	0		0	22	1	0	0	1	1	2	0				1	1	0	1	1		1	2	1	0	1	4	1	1	1	1	1	1	1	1	1	1	1	2	0	2	1	1	1	don’t k0w	don’t k0w	1
269	27	25-29	older	0	2	0	21	1	0	0		0	2		0	0	0	1	0			1		1	2	1	0	2	3	2	1	1	1	1	1	0	1	0	0	2	1	2	2	2	1	2	don’t k0w	to k0w your status	1
270	23	20-24	younger	0	2	0		0		0		0	2	0		1		0	0					0	1				3	0	2	2	2	0	2	2	1	0	1	2	1	2	2	2	1	2	I will be motivated by taking up hiv self-test	1, I will like to do that because I will benefit something	2
271	19	<20	younger	0	2	1	16	1	0	0		0	2	0		0		1	1	0	1	1	0	0	1		0	0	1	1	1	1	2	0	1	0	1	0	1	1	1	1	2	1	2	2	the fact that I don’t k0w the traditional way	k0wing were I stand	1
272	21	20-24	younger	0	3	1	18	1	0	1	0	0	0	0	0	0		1	0			2	2	1	2	3	0	1		0	1	2	1	1	0	1	1	1	1	2	1	1	2	1	2	2	because 0 one will 0 that I have hiv	privacy	1
273	24	20-24	younger	0	3	1	19	1	0	1	0	1	2	0		2		1	0			1	0	0	1				5	1	2	1	1	1	0	0	1	0	1	1	2	2	2	1	2	1	myself because I'll be scared at the clinic	0thing much	1
274	24	20-24	younger	0		1	16	1	0	1	0	0	1	1		1		1	1	2	2	0	2	1	2	1	0	1		1	2	1	1	1	1	1	1	0	1	0	1	2	1	1	1	1	don’t k0w	to k0w my status	1
275	24	20-24	younger	0		1	14	1	0	1	1	0	0	1	0	0	1	1	0			1		1	2	1	0	1	5	1	1	1	1	1	1	0	1	1	0	0	1	1	1	1	1	1			1
276	18	<20	younger	0	1	0		1	0			0		0	0	2		0	0					0	1				3	2	2	1	2	0	2	2	2	0	1	2	2	2	2	1	2	2			1
1	22	20-24	younger	1	3	1	16	1	0	1	1	1	0	0		1	2	1	1			0	2	1	2	3	0	1		0	1	1	0	0	0	2	2	0	0	0	2	2	1	2	0	0			1
2	23	20-24	younger	1	3	1	15	1	0	1	0	0	0	0	0		1	1	0			0	2	0	1				1	1	1	1	1	1	0	1	1	0	1	0	0	1	1	1	1	2	it is private	it is simple and easy	1
3	24	20-24	younger	1	3	0		0	0			0	1	1	0		2	1	0					0	1				0	1	0	1	1	1	1	1	1	0	1	1	1	1	1	1	1	1	it is comfortable	it is private	1
4	20	20-24	younger	1	6	1	17	1	2	1	0	1	1	1	1		1	1	0			1	0	1	2	1	0	1		2	2	0	1	1	1	1	1	1	1	1	1	1	1	1	1	1	0thing	0ne	1
5	21	20-24	younger	1	6	1	15	1	1	1	0	0	0	0	0		0	1	1	2	1	1	0	1	2	3	0	1		1	1	1	1	1	1	1	1	0	1	1	0	1	1	1	1	1	it saves time	easily accessable	1
6	21	20-24	younger	1	4	1	14	1	1	1	1	0	2	0	0		2	0	0			1	1	1	2	3	0	1		0	1	1	1	1	1	1	1	1	1	0	1	1	1	1	1	1	I don't believe in th traditional testing	to k0w my status	1
7	20	20-24	younger	1	4	1	17	0	1	0		0	0	0	1		1	1	1	0	0	2	2	1	2	3	0	1		1	2	1	1	1	1	2	1	1	1	1	1	2	2	1	1	1	to k0w your status	to k0w my status	1
8	20	20-24	younger	1	3	0	14	1	1	0		0	2	0	0		0	0	0			1	1	1	2	3	0	1		1	0	1	0	0	1	0	1	0	0	0	0	0	2	0	0	1	0thing	0 benefits it is risky	1
9	18	<20	younger	1	1	1	17	1	0	0		0	0	0	0		0	0	1	0	1	1	0	0	1				2	0	1	1	1	1	2	0	0	0	1	2	2	2	2	2	1	1	it is private	it saves time	0
10	33	≥30	older	1	1	1	15	0	0	1	0	0	2	0	1		2	1	0			2	2	1	2	3	0	1		1	1	1	1	1	1	1	1	0	1	2	2	1	2	1	2	1	I can test at home with partner	it is private	1
11	21	20-24	younger	1	1	1	15	1	1	0	1	0	2	0	0		0	0	0			1	0	0	1				2	0	2	1	1	1	2	0	0	0	2	2	2	2	2	2	2	1	I am 0t ready to test	to k0w my status	1
13	21	20-24	younger	1	1	1	20	1	0	1	0	0	0	0	0		0	0	0			0	2	1	2	1	4	1		0	2	1	0	0	1	0	1	1	1	1	1	2	2	1	1	1	to k0w your status	to k0w my status	0
14	19	<20	younger	1	3	0		1	1			1	0	0	0		0	1	0					1	2	0	0	1		2	1	1	1	1	2	0	0	0	1	1	2	2	2	0	1	1	it is private	to k0w my status	1
15	25	25-29	older	1	3	1	16	1	1	0		0	2	0	0		2	0	0					1	2	1	0	1		1	1	1	1	1	1	1	1	0	0	1	2	2	2	0	1	1	it is private	to k0w my status	1
16	24	20-24	younger	1	3	1	20	1	0	1	1	0	0	0	0		0	1	1	0	3	1	1	1	2	3	2	1		0	1	1	1	1	2	1	1	0	1	1	1	1	1	1	1	1	it is private		1
17	27	25-29	older	1	2	1	15	1	0	1	0	0	2	0	1		1	1	0			1	2	1	2	1	0	1		0	1	1	1	1	1	1	1	1	1	1	1	1	2	1	2	2	it is private	to k0w my status	1
18	20	20-24	younger	1	3	1	17	0	0	1	1	0	2	0	0		2	1	0			1	1	0	1				5	2	2	1	1	1	2	0	0	0	1	1	2	2	2	2	2	1	it is private	it saves time	2
19	24	20-24	younger	0	2	1	21	1	0	1	1	1	1	1		2		1	0			1	1	1	2	3	0	1		1	0	1	1	1	1	1	0	0	1	0	0	2	1	1	1	1			1
20	22	20-24	younger	0	4	0		1	0			0	2	0		0		1	0					1	2	3	0	1		1	2	1	2	0	1	1	1	1	1	1	1	2	1	1	2	2	to k0w your status	to k0w my status	1
21	21	20-24	younger	0	4	0		0	0			0	2	0		2		0	0					1	2	3	0	1		1	2	1	1	1	2	2	2	0	1	1	0	0	2	0	2	1	it is private	results are private	1
22	22	20-24	younger	0	1	0		0				0	2	0		0		0	0					0	1				0	2	2	1	1	1	2	2	2	0	1	1	1	1	1	1	1	1	it is safe and confidential	it is private	1
23	19	<20	younger	0	1	0		1	0			0	0	0		0		0	0					0	1				3	0	2	1	1	1	2	1	1	0	1	1	1	2	1	1	1	1	it is safe and confidential		1
24	21	20-24	younger	0	1	1	19	1	0	1	0	0	0	0		1		1	1	2	3	1	1	1	2	1	3	1		1	1	1	1	1	1	1	1	0	1	1	1	2	1	1	1	1	to k0w your status	everone will do it	1
25	19	<20	younger	0	6	1	18	1	0	0		0	1	1		2		1	0			1	1	0	1				2	2	2	1	1	1	1	0	0	0	2	1	1	1	1	2	0	1	it is practical	bulids up confidence	2
26	24	20-24	younger	0	3	1	21	1	0	0		0	2	0		1		0	0				0	1	2	1	1	1		0	0	1	1	1	1	1	1	1	1	0	0	2	2	0	2	1	0t good	0 benefits it is risky	2
27	21	20-24	younger	0	3	1	18	1	0	0		1	0	0		0		0	0			1	1	1	2	2	0	1		2	1	1	1	1	1	0	1	0	1	1	1	1	0	1	1	1	it is private	it is private	1
28	22	20-24	younger	0	3	1	15	1	0	1	0	0	0	0		1		1	0			0	1	1	2	1	1	1		0	2	1	1	1	1	1	1	0	1	1	1	1	1	1	1	1	it saves time	to k0w my status	1
29	23	20-24	younger	0	3	1	18	1	0	0	1	0	1	1		1		1	0			1	1	1	2	1	0	1		2	0	1	1	1	1	1	1	0	1	1	1	2	1	1	1	1	it is private	everone will do it	1
30	20	20-24	younger	0	3	1	16	1	0	1	1	0	0	0		1		1	1	2	3	0	0	1	2	3	0	2		2	1	1	1	1	1	1	0	0	1	1	1	1	1	1	0	1	if they will provide free self testing kits	it is private	1
61	20	20-24	younger	1	4	0	18	1	0	0	1	1	2	0	0		0	1	1		0	1	1	1	2	3	0	1		0	1	1	1	1	1	1	1	0	1	1	2	1	1	1	1	1	it will encourage a lot of people to get tested	to k0w your status	1
62	20	20-24	younger	1	4	1	13	1	0	1	1	1	2	0	0		1	1	0			1	2	1	2	1	0	1		0	2	1	0	0	1	0	1	1	1	1	1	2	0	1	1	1	to ensure that my testing is successful and a secret	k0wing my status	1
63	24	20-24	younger	1	4	1	12	1	2	1	1	0	0	0	1		0	1	0			1	1	1	2	3	0	2		0	2	1	2	0	2	1	0	0	2	2	2	0	2	2	2	1	I don’t think anything will motivate me	0t sure	2
64	21	20-24	younger	1	4	1		0		0		0	2	0	0		1	0	0					1	2	1	0	1		0	2	1	1	1		2	2	0	2	2	2	2	2	1	2	2	don’t k0w	don’t k0w I have 0 idea about such things	1
65	26	25-29	older	1	4	1	13	1	2	1	1	0	0	0	1		1	1	0			1	1	1	2	3	4	1		0	1	1	1	1	2	0	0	0	1	1	1	1	2	1	1	1	it is private and makes it easy to accept your status	trully speaking 0thing	1
66	22	20-24	younger	0	4	1	19	1	0	1	1	0	2	0		0		1	0			1	2	1	2	1	0	1		0	0	1	1	1	1	0	1	0	1	0	1	1	2	1	1	1	I will be free and 0t afraid of wht the other person might say	many young people will k0w their status	1
67	20	20-24	younger	1	4	1		1	2	1	1	0	2	0	0		2	0	0			1	1	0	1				2	0	2	1	1	1	1	0	0	0	1	0	1	2	1	1	0	1	I will be the only person to k0w my status	in order to k0w my results confidentially	0
68	23	20-24	younger	1	4	1	17	1	0	1	1	0	2	0	0		2	1	1	0	0	1	2	0	1				1	0	2	2	2	0	1	0	2	1	0	2		2	0		0	0
70	22	20-24	younger	1	4	1	16	0	0	1	1	0	0	0	0		0	1	0			1	1	0	1				3	0	1	1	1	1	0	0	2	0	1	1	0	1	1	1	1	1			2
71	20	20-24	younger	1	3	1		1	0	0		0	2	0	0		2	1	0			1	0	0	1				2	0	2	1	0	0	2	0	1	1	1	2	0	1	2	1	0	1	the researchers	to k0w my status in private	1
72	21	20-24	younger	1	3	0	15	1	0	1	1	0	0	0	0		0	1	1	0	4	1	0	0	1					1	1	1	2	0	1	0	0	0	1	0	0	0	1	1	2	1	privacy	I will be the only one to k0w the status	1
73	21	20-24	younger	0	3	1	17	1	0	1	1	0	1	1		1		1	0			1	0	1	2	3	4	0		0	2	1	1	1	1	1	0	0	1	2	2	2	2	1	1	1	seft testing could be more accurate than traditional testing	k0wing your status alone and having to confirm at the clinic	1
74	20	20-24	younger	0	3	0		0				0	0	0		0		0	0					0	1				0	0	0	1	1	1	2	2	0	0	1	1	1	1	2	1	1	1	im scared of needles	doing it yourself is easier	1
75	21	20-24	younger	1	4	1	16	1	0	1	1	0	0	0	0		1	1	1	0	1	0	1	1	2		0	1		1	0	1	1	1	2	0	0	1	1	1	1	2	2	1	1	1	It gives you time to think about your results	young people will be accountable for their own actions	0
76	20	20-24	younger	1	3	1	16	0		0		0	2	0	0		0	0	0			1	0	0	1				1	2	1	1	2	0	2	0	0	0	1	2	2	2	2	1	2	1	the love that I have will motivate me and if my partner ask me nicely	it is private	1
77	20	20-24	younger	1	3	1	18	1	0	1	1	0	0	0	0		0	0	0			1	1	0	1				3	0	2	1	1	1	1	1	1	1	1	1	1	1	0	1	1	1	self testing is hard to go for cause your 0t sure about the results	to k0w your status	1
78	20	20-24	younger	1	4	0		0	0			0	2	0	0		2	0	0					0	1				1	1	1	1	1	1	1	1	1	1	1	1	2	2	1	0	1	1		to k0w your status	1
79	23	20-24	younger	1	4	0	21	0	0			0	2	0	0		0	1	1	0	0	1	1	0	1				2	2	2	1	1	1	1	2	1	1	0	1	1	0	0	1	0	2	I will test alone by my self	it is private	2
80	20	20-24	younger	1	4	0		0	0			0	0	0	0		0	0	0			1	2	1	2	3	3	1		0	1	1	1	1	1	1	1	0	0	0	0	2	2	1	1	1	people will hide their status from health workers	to k0w your status	0
81	19	<20	younger	1	2	0		1	0	0		0	2	0	0		0	0	0			1	0	1	2	3	0	1		1	1	1	1	1	1	0	0	0	1	0	0	1	1	0	1	1	it is private and makes it easy to accept your status	to k0w your status	0
82	27	25-29	older	1	2	1	15	1	2	1	1	0	1	1	1		1	0	0			1	2	1	2	3	0	1		1	2	1	1	1	1	0	1	0	1	1	1	1	1	1	1	1	it is good	to k0w your status	1
83	18	<20	younger	1		0		1	0			0	2	0	0		2	0	0					1	2	3	0	1		0	0	1	1	1	0	0	1	0	1	1	1	1	2	1	1	1	it is private and makes it easy to accept your status	to k0w your status	1
84	19	<20	younger	1	2	0	18	1	0	1	1	0	0	0	0		0	1	1	0	3	1	1	1	2	2	0	1		0	2	1	1	1	1	1	1	1	1	0	0	2	2	1	2	1	if the test kit is free	it is private	1
85	20	20-24	younger	1	2	1	16	1	0	1	1	0	2	0	0		2	0	0			1	1	1	2	1	0	1		1	1	1	1	1	1	0	1	1	1	1	1	0	2	1	1	1	0thing	to k0w your status	1
86	20	20-24	younger	1	2	1	17	1	0	1	1	0	1	1	0		1	1	1		3	1	0	1	2	3	0	1		2	2	1	1	1	1	0	2	0	1	1	1	2	2	1	1	1	I will test with my partner	saves time and money	1
87	21	20-24	younger	1	3	1	15	1	0	1	1	1	2	0	0		2	1	0			1	1	1	2	1	0	1		1	1	1	1	1	1	0	0	0	1	1	1	0	0	1	1	1	self testing will give good results	many young people will k0w their status	1
88	20	20-24	younger	1	3	1	19	1	0	0	1	0	0	0	0		2	1	0			2	2	1	2	3	3	1		0	1	1	1	1	0	0	1	0	1	1	1	1	1	1	1	1			1
89				1	3	1	15	0	2	1	1	0	2	0	1		0	0	0			1	1	0	1				6	0	2	2	1	1	1	0	0	0	1	0	0	2	0	1	2	2	to k0w my status	to k0w my status	1
90	20	20-24	younger	1	3	0	17	0	0	1	0	1	0	0	0		0	0	0			2	0	0	1				0	1	2	1	1	1	2	0	1	0	1	2	2	2	1	1	0	1			0
92	29	25-29	older	1	3	1	11	1		1	1	0	1	1	1		1	1	1			1	1	1	2	3	0	0		0	1	1	1	1	1	0	1	0	0	1	1	0	0	0	0	1	I can only do it if I k0w my status		1
93	19	<20	younger	1	3	1	17	0	0	0		0	2	0	0		0	0	0			1	1	0	1				5	0	1	1	1	1	1	0	1	0	1	1	1	1	1	1	1	1			1
94	19	<20	younger	1	1	1	13	1		1	1	0	2	0	0		0	0	1	0	1	1	1	1	2	1	4	1		0	0	1	1	1	1	0	1	1	1	1	0	2	0	1	1	1	People	to k0w your status	1
95	19	<20	younger	1	1	1	16	1		1	1	0	2	0	0		2	1	1	0	1	1	1	0	1				1	0	2	2	1	1	1	1	1	0	1	1	2	2	1	2	2	2	because self-testing is an individually testing	k0wing your status	1
96	19	<20	younger	1	1	1	13	1	0	1	0	0	0	0	0		1	0	0			1	1	0	1				5	0	0	1	1	1	2	0	1	1	1	0	1	2	1	1	2	1	to prevent feeling neversly	your status will be k0wn by you	1
97	19	<20	younger	1	1	1	15	1		0		0	2	0	0		1	1	1	2	0	1	1	0	1				2	0	1	0	1	1	2	0	2	0	0	0	0	2	2	0	0	0	0 motivation about self-testing and traditional HIV testing services	0 benefits	1
98	24	20-24	younger	1	1	1	15	1	1	1	1	0	2	0	0		2	1	1	0	1	1	1	0	1					0	2	1	1	1	2	0	2	0	1	0	2	2	1	2	2	2	my success in life will motivate me	if you are sick you can get help quickly	0
99	21	20-24	younger	1	1	1		0				0	2	0	0		2	0	0					0	1					1	1	1	1	1	1	2	1	1	1	1	1	1	1	1	1	1	I will k0w that this hiv is long ago there available and health facilities are producing doctors to be so that you can go to those peoplewhom educated	you will be able to test at anytime where you want	1
100	19	<20	younger	1	1	1	14	1	0	0		0	0	0	0		1	0	0			1	0	0	1				4	0	0	2	0	0	1	0	1	0	2	1	0	2	2	0	1	1	0body will k0w my status except myself and I think it is confidential	0body will k0w about my status	0
101	23	20-24	younger	1	3	1	17	1		1	1	1	2	0	0		1	0	0			1	1	1	2	3	0	1				1	1	1	1	1	1	0	1	1	1	1	2	1	1	1	it is more private	people who don’t trust people they don’t k0w can be free	1
102	23	20-24	younger	1	1	0		0				0	0	0			0	0	0			1	1	1	2	3	4	2		1	1	1	1	1	1	2	1	0	1	0	0	2	2	2	0	1	because its an individual thing	dnt knw
103	22	20-24	younger	1	1	1	15	0	1	1	0	1	0	0	1		0	0	0			0	0	1	2	3	4	1		0	2	1	1	1	1	0	0	0	1	1	1	1	2	1	1	1	it would somehow to decide by tour own out of choice what step you are forward	people who are shy 0t comfortable with the surroundings would consider the option	1
104	24	20-24	younger	1	1	1	19	1		0		0	0	0	0		1	1	1	0	3	1	1	0	1				1	2	2	1	0	0	2	1	1	0	1	0	0	2	1	1	0	1	I will be the only one who k0ws	the right to privacy	1
105	27	25-29	older	1	1	1	16	1	0	1	0	0	0	0	1		0	1	1	2	3	1	1	1	2	1	3	1		0	1	1	1	1	1	1	1	0	1	0	0	2	1	1	1	1	because it is fast and efficient	at the comfort of your own space	1
107	21	20-24	younger	1	1	1	17	1		1	0	1	2	0	0		0	1	0			1		1	2	3	0	1		1	1	1	1	1	1	1	1	1	1	1	0	0	1	0	1	1		you will be very angry,because there is 0 guiding	1
108	20	20-24	younger	1		1	18	1	0	0	1	0	2	0	0		1	0	1	0	1	1	0	0	1				6	2		1	1	1	2	0	0	0	2	2	2	2	1	2	1	1	it is simple to do and does 0t take time	to k0w your status	2
109	20	20-24	younger	1	1	0	18	1	0	1	0	0	0	0	0		0	1	0			1	0	1	2	3	0	1		1	0	1	1	1	1	1	1	0	1	0	0	2	2	1	0	0	so I myself I can k0w me status 0t nurses	even those who are ashamed of going to the clinic can get a chance	1
110	24	20-24	younger	1	1	1	14	1	1	1	0	1	1	1	0		1	1	1		0	2	2	1	2	1	0	2	1	0	1	1	1	1	1	1	1	1	1	1	1	1	1	1	1	1	k0w your status alone before someone somewhere	lot of people will test and k0w their status	1
111	21	20-24	younger	0	3	1	16	1		1	1	0	0	0		2		1	0			1	1	1	2	2	0	1		1	1	1	1	1	1	1	1	0	1	0	0	2	1	2	2	2		to k0w your status	1
112	23	20-24	younger	0	3	1	20	1		1	1	0	0	0		0		1	0			1	1	1	2	0	1	1		2	2	1	1	1	1	1	0	1	0	0	2	2	1	1	2	2
113	28	25-29	older	0	1	1	17	1		1	0	0	2	0		1		1	0			2	2	1	2	1	0	1		0	1	1	1	1	1	1	1	0	1	1	1	2	1	1	1	1	because I will be doing it in the comfort of my home	me and my husband can test each other every 6 months	1
114	22	20-24	younger	0	4	1		1				0	0	0		2		1	0					0	1				0	0	2	1	1	1	0	0	0	1	1	1	1	2	1	1	1	1	its private at your own home ull be comfortable	k0wing your status before anyone else k0w it	1
115	18	<20	younger	0	3	1	15	1				0	2	0		2		0	0					1	2	1	0	1		1	1	1	2	0	1	2	0	1	1	2	2	2	2	1	1	1		to k0w your status	1
116	26	25-29	older	0	1	1	19	1		1	1	0	0	0		0		1	0			1	1	1	2	3	0	1		2	1	1	1	1	1	1	1	1	1	0	0	1	1	1	1	1	I wont have to take long quees and I think is easy to do the test yourself	I will k0w my status and0 one else will judge me,and I will have privacy	1
117	23	20-24	younger	0	1	1	15	0	0	1	1	0	0	0		0		1	1	0	0	1	1	1	2	3	0	1		0	2	1	1	1	1	2	1	0	0	1	1	1	0	0	2	1	I don’t think I will take HIV self testing	I don’t see a benefit because most of the people will get stress or commit suicide	0
118	18	<20	younger	0	1	0		1				0	2	0		0		1	0					1	2	3	0	1		0	1	1	1	1	1	1	1	1	1	0	0	1	1	1	1	1	its easy,fast and accurate	to k0w your status	1
119	25	25-29	older	0	1	1	15	0	1	1	0	1	1	1		0		1	0			1	1	1	2	1	2	1		0	1	1	1	1	1	2	1	0	1	1	1	2	0	1	2	1	to be sure before going to clinic or hospital	don’t k0w	1
120	20	20-24	younger	0	1	1	16	1		1	0					1		1	1	1	0	1	1	1	2	3	0	1		0	1	1	1	1	1	1	1	0	1	1	1	2	2	1	2	1	it is more private	Privacy	1
121	23	20-24	younger	1	1	0		0				0	2	0	0		1	0	0					0	1				1	0	1	1	2	0	1	2	1	0	1	1	2	2	2	1	2	1	it has many advantages	to k0w my status	1
122	20	20-24	younger	1	1	1	13	1	2	1	0	0	2	0	1		0	0	0			0	2	0	1				2	0	0	1	1	1	1	1	2	0	0	1	1	1	2	0	1	1	because it was proved before issued to people	to k0w my status	0
123	18	<20	younger	1	1	1		0	0	0		0	2	0	0		2	0	0					1	2	1	0	1		1	2	1	1	1	1	2	2	1	0	2	2	2	2	0	1	1		0 benefits it is risky	2
124	18	<20	younger	1	1	0		0	0			0	2	0	0		2	0	0					1	2	0	0	2		1	1	1	0	0	1	1	1	0	1	0	2	1	0	1	1	1	I don't have to go to hospitals	I don't have to go to hospitals	1
125	19	<20	younger	1	1	1	19	1	0	0		0	2	0	0		1	0	0			1	1	0	1				1	0	2	1	1	1	1	0	1	0	1	1	1	1	1	0	0	2		to k0w my status	1
126	25	25-29	older	1	1	1	18	1	1	1	1	0	2	0	0		0	0	0			1	1	0	1				1	1	2	1	1	1	1	1	1	1	1	1	1	1	1	1	1	0		to k0w my status	1
127	25	25-29	older	1	1	1	15	1	0	1	1	0	0	0	1		1	0	0			1	1	1	2	1	0	2		1	1	1	0	0	1	0	1	0	1	1	1	1	1	1	1	1	to k0w your status		1
128	19	<20	younger	1	3	1	16	1	0	1	1	0	0	0	0		1	1	1	0	1	1	0	1	2	0	0	1		2	2	1	1	1	1	1	0	0	1	2	1	0	1	1	1	1	it is much easier	partners will test together at home	1
129	18	<20	younger	1	1	0		0				0	2	0	0		2							0	1					0	1	1	1	1	2			1	1	1	1	2	1	1	1	1	to k0w your status	it is private	0
130	18	<20	younger	1	3	0		0				0	0	0	0		0	1	1	0	0		1	1	2	0	0	1		1	1	1	1	1	1	2	0	0	1	1	1	0	1	2	1	1	to k0w your status	it is private	2
131	22	20-24	younger	0	1	1	19	1	0	1	1	0	2	0		2		1	1	1	0	1	1	1	2	1	0	1		0	1	1	1	1	1	1	1	0	1	1	1	1	1	1	1	1	to k0w your status	to k0w my status	1
132	28	25-29	older	0	1	1	21	1	1	1	1	0	2	0		1		1	1	1	0	1	1	1	2	3	0	1		2	1	1	1	1	2	1	1	1	1	2	2	2	2	1	1	1			1
133	19	<20	younger	0	1	1	16	1	0	1	0	0	2	0		1		0	0			1	2	1	2	3	0	1		0	2	1	1	1	2	1	1	0	1	1	1	2	1	1	1	1	it is safe and confidential	to k0w my status	1
134	26	25-29	older	0	3	1	24	1	0	1	1	0	0	0		0		1	0			1	1	1	2	1	4	0		0	1	1	1	1	2	0	0	1	1	2	1	1	2	1	1	1		to k0w my status	1
135	18	<20	younger	0	3	0		1	0			0	2	0		2		0	0					0	1				5	1	0	1	0	0	1	0	2	0	2	2	1	0	1	0	2	1	I will get free medication if I test positve	0 benefits	1
136	22	20-24	younger	0	3	1	19	0	0	0		0	2	0		0		0	0			1	1	1	2	2	0	1		1	2	1	0	0	0	1	1	0	1	0	1	1	1	1	2	1	it is safe and confidential	it saves time	1
137	20	20-24	younger	0	3	1	19	1	0	0		0	0	0		1		0	0			1	1	0	1				1	0	2	1	1	1	1	0	1	0	1	1	1	2	1	1	1	1	to k0w your status	it is private	2
138	20	20-24	younger	0	3	0		0				0	2	0		2		0	0					0	1				0	2	2	2	1	1	0	2		0	2	1	0	2	1	1	1	1	it is private	it is private	1
139	19	<20	younger	0	3	0		0				0	2	0		0		1	0					0	1				0	0	2	1	1	1	0	2	0	0	1	1	1	1	2	1	1	1	it saves time	to k0w my status	1
140	19	<20	younger	0	1	1	17	1	0	1	1	0	2	0	0	2		0	0			1	1	1	2	1	0	1		0	1	1	1	1	2	0	1	0	1	0	1	1	0	1	1	1	it is accurate and pain free	to k0w my status	1
141	19	<20	younger	0	1	0		1	0			0	2	0		0		0	0					0	1				0	0	2	1	1	1	1	0	1	0	1	1	1	1	0	1	1	1	those who are positive will motivate me	it is private	1
142	20	20-24	younger	0	1	0	18	0	0			0	2	0		1		1	0			1	1	1	2	1	0	1		0	1	1	1	1	1	1	1	0	1	1	1	1	2	1	1	1	to k0w your status	living a healthy life	1
143	22	20-24	younger	0	1	0		0		1	1	0	2	0	0	2		1	0			1	1	1	2	3	0	1		1	1	1	1	1	1	1	1	1	1	1	2	1	2	1	1	1	I will see my results first	to k0w my status	1
144	20	20-24	younger	0	3	0		0	0			0	0	0		0		1	0					0	1				0	0	2	1	1	1	1	0	0	0	1	2	2	2	2	1	1	2	if it is advertised in pharmacies	to k0w my status	1
145	22	20-24	younger	0	6	1	20	1	1	1	1	0	2	0		0		1	1	2	0	1	0	1	2	3	0	1		1	2	1	1	1	1	1	0	0	1	1	1	1	2	1	0	1	to k0w your status	it help me tell family and friends about my status	1
146	21	20-24	younger	0	6	1	19	1	0	1	0	0	1	1	0	0		1	1	0	1	1	2	0	1				4	2	2	1	1	1	1	1	1	0	1	1	1	2	0	1	1	1	it is private	it is private	1
147	19	<20	younger	0	1	1	16	1	0	1	1	0	2	0		0		1	0			1	0	1	2	1	3	1		1	2	1	1	1	1	1	1	1	1	1	1	2	1	0	0	0	they teach you		1
148	19	<20	younger	0	1	1	19	0	0	0		0	2	0		0		1	1	0	1	1	1	1	2	1	0	1		0	1	1	1	1	1	1	1	0	1	1	1	0	2	1	1	1	it is private	to k0w my status	1
149	19	<20	younger	0	1	0		1	0			0	2	0		0		0	0					0	1				1	0	1	1	1	1	1	1	0	0	1	0	1	1	1	1	1	1	it is private	to k0w my status	1
150	25	25-29	older	0	1	1	19	1	0	1	0	0	1	1		1		1	1	2	3	1	1	1	2	1	3	1		0	2	1	1	1	1	1	1	0	1	1	1	2	0	1	1	1	if there is counselling by a professional	to k0w my status	1
151	20	20-24	younger	0	1	1	18	1		1	0	0	0	0		1		1	0			2	2	1	2	3	3	1		0	1	1	0	0	2	1	2	0	1	1	1	2	2	1	0	2		I think it would be more comfortable doing it myself	1
152	20	20-24	younger	0	2	1	17	1		1	1	0	2	0		0		1	0			1	1	1	2	0	0	2		1	1	1	1	1	1	1	1	1	1	1
153	21	20-24	younger	0	1	1	17	1		1	1	0	2	0		0		0	0			1	1	1	2	3	3	1		2	0	1	1	1	1	1	1	1	1	1	2	1	1	1	1	1	for better cure	k0w your status	1
154	34	≥30	older	0	1	0	16	1		1	1	0	1	1		2		1	0	0	0	1		1	2	3	0	1		0	1	1	1	1	1	1	1	0	1	1	1	2	2	1	2	1	always I will k0w my status	to be safe always	1
155	19	<20	younger	0	1	1	18	1		0		0	0	0		0		1	0			1	0	0	1				1	2	1	1	1	1	1	1	1	1	1	1	2	2	1	1	2	1	im alone and have privacy		1
156	19	<20	younger	0	1	1		1				0	2	0		0		1	0		0	1	1	0	1				0	0	2	1	1	1	1	0	1	1	2	2	2	2	1	1	1	1	because self -testing is the professional one	to k0w your status	1
157	27	25-29	older	0	2	1	19	1		1	1	0	2	0		2		1	1	0	0	1	2	1	2	0	0	1		1	1	1	1	1	0	1	1	1	1	0	0	1	1	1	2	1	so what I can0t go to the clinics they thread you differently		1
158	19	<20	younger	0	1	1	18	1		0		0	0	0		0		1	1	0	0	1	1	1	2	3	0	1		0	1	1	1	1	2	1	1	0	1	1	1	2	1	1	1	1	HIV self -testing is quick and as soon as you k0w your results you can go quickly	to k0w your status and be responsible	1
159	19	<20	younger	0	1	1	18	1		0		0	2	0		0		1	1	0	1	1	1	1	2	3	0	1		1		1	1	1	1	1	1	1	1	1	1	1	2	1	1	1	I do it on my own,where I feel comfortable around where there are people who love and care about my well-being	you do it in your space and at ur own time	1
160	23	20-24	younger	0	2	1	20	0		0		1	2	0		0		1	0		1	1	1	1	2	3	0	1		0	1	1	1	1	1	2	1	1	1	2	1	1	1	1	1	1	sometimes private is way better and most people perfect to do things privatly	its more convinient,easy to use and you do have to travel far as most health facilities are far from where we live	1
161	20	20-24	younger	0	2	1	19	1		0		1	2	0		1		1	1	0	0	1	1	1	2	1	1	1		1	1	1	1	1	0	1	0	0	1	0	1	1	2	2	0	1			1
162	23	20-24	younger	0	2	1	17	1		1	0	1	2	0		2		1	1	2	0	1	1	1	2	1	3	1		0	1	1	1	1	1	1	1	0	1	0	0	0	1	1	1	1	hiv-self testing	to k0w my status at home even if I did go to the clinic	1
163	25	25-29	older	1	2	1	21	1		1	1	0	1	1	0		1	1	1	2	1	1	1	1	2	3	0	1		1	1	1	1	1	1	1	1	0	1	1	1	1	1	1	2	1	Quick and hassle free	1	1
164	23	20-24	younger	1	2	1	16	1		1	0	1	1	1	1		1	1	0			2	2	1	2	1	0	1		0	2	2	2	0	1	1	2	0	2	2	0	2	0	1	2	1			1
165	18	<20	younger	1	1	1	16	1		1	1	0	2	0	0		2	1	1	0	1	1	1	1	2	0	0	1		0	0	1	1	1	1	1	1	0	1	1	0	1	1	1	0	1	that I am alone in my own space	you will be able to do it as many as you can	1
166	25	25-29	older	1	2	1	19	0		1	1	0	0	0			2	1	0		3	1	0	1	2	3	0	1		0	0	1	1	1	0	0	1	0	1	0	0	1	1	1	1	1	anytime I can test myself without waiting long quees		1
167	18	<20	younger	1	1	1	15	1	1	1	1	0	2	0	0		0	0	1	2	3	1	0	0	1				5	0	2	1	1	1	1	1	0	0	1	2	1	2	2	1	1	1	because its confidential,0 one has to k0w about your results	k0wing your status frequently	1
168	34	≥30	older	1	2	1	20	1		1	1	1	2	0	1		1	1	1		2	1	1	1	2	3	0	1		1	1	1	1	1	1	1	1	0	1	1	1	1	1	0	1	1	to do it with my wife	save time of queeing at the clinic and 0t wait longer duration for other 1	1
169	21	20-24	younger	1	4	1	13	1	1	1	1	0	2	0	0		1	1	1	2	1	1	0	0	1				2	2	0	1	1	1	2	1	1	0	1	0	0	1	2	1	2	1	lose of weight	Privacy	2
170	18	<20	younger	1	1	1		1	1	1	1	1	2	0	0		2	1	0			1	2	1	2	1	0	1		2	2	1	1	1	1	1	1	1	1	0	2	2	1	1	2	2	go and test	you will k0w your status	2
171	21	20-24	younger	1	1	1	16	1		1	1	0	0	0	0		0	1	1	0	1	0	2	1	2	3	0	1		2	2	1	1	1	1	1	0	0	1	1	1	0	2	2	1	1	sometimes young people like they never have time to go to hospitals and clinics.this way it would be easy and fast to do it	it would fast and convenient	1
[truncated: 1,622 more rows]

## Sheet: Sheet3
Age
23
23
23		Age 2	Freq.	Percent	Cum.
21		16-19	640	17.48	17.48
20		20-24	2.541	69.39	86.87
20		25-29	408	11.14	98.01
22		30-35	73	1.99	100.00
20
25		Gender	Freq.	Percent	Cum.
24		0	2.062	56.35	56.35
24		1	1.597	43.65	100.00
23
22		Are you sexually active	Freq.	Percent	Cum.
22		0	707	19.35	19.35
23		1	2.947	80.65	100.00
20
22
26		Do you currently ave a boy/girlfriend	Freq.	Percent	Cum.
24		0	658	18.25	18.25
24		1	2.947	81.75	100.00
24
21
18		Boy/girlfriend had in past 6 monts	Freq.	Percent	Cum.
19		0	2.131	66.04	66.04
22		1	629	19.49	85.53
21		2	467	14.47	100.00
21
23
23		Is counselling important	Freq.	Percent	Cum.
19			1	0.03	0.03
22		0	215	5.90	5.93
20		1	3.195	87.65	93.58
24		2	233	6.39	99.97
20		n	1	0.03	100.00
20
20
24		How important is counselling	Freq.	Percent	Cum.
24		0	106	3.03	3.03
24		1	3.186	91.05	94.08
20		2	207	5.92	100.00
19
23
21		Feel about testing	Freq.	Percent	Cum.
30		0	1.338	36.87	36.87
22		1	1.92	52.91	89.78
29		2	371	10.22	100.00
23
25
22		Do you feel comfortable at VCT centres	Freq.	Percent	Cum.
24		0	454	12.65	12.65
30		1	2.588	72.11	84.76
22		2	547	15.24	100.00
21
20		tested HIV	Freq.	Percent	Cum.
22		0	943	25.82	25.82
21		1	2.709	74.18	100.00
20
20		tested
28		where	Freq.	Percent	Cum.
21		0	318	11.77	11.77
23		1	1.31	48.50	60.27
22		2	267	9.89	70.16
20		3	751	27.80	97.96
20		4	55	2.04	100.00
22
23		reason
26		testing	Freq.	Percent	Cum.
23		0	2.119	76.33	76.33
20		1	199	7.17	83.50
21		2	128	4.61	88.11
20		3	178	6.41	94.52
21		4	152	5.48	100.00
20
21		satisfied
20		VCT	Freq.	Percent	Cum.
22		0	348	12.55	12.55
20		1	2.196	79.19	91.74
21		2	229	8.26	100.00
26
19		notesting
20		reasons	Freq.	Percent	Cum.
21		0	231	19.91	19.91
19		1	273	23.53	43.45
24		2	156	13.45	56.90
20		3	135	11.64	68.53
21		4	110	9.48	78.02
20		5	171	14.74	92.76
20		6	84	7.24	100.00
21
22		easy
20		testing	Freq.	Percent	Cum.
30		0	2.023	56.37	56.37
22		1	1.094	30.48	86.85
20		2	472	13.15	100.00
19
19		location
23		VCT	Freq.	Percent	Cum.
19		0	717	20.11	20.11
20		1	1.475	41.36	61.47
19		2	1.374	38.53	100.00
22
20		HIV testing
20		important	Freq.	Percent	Cum.
19		0	77	2.12	2.12
23		1	3.255	89.77	91.89
21		2	294	8.11	100.00
19
25		Who
21		benefits	Freq.	Percent	Cum.
22		0	377	10.50	10.50
20		1	775	21.59	32.09
24		2	2.438	67.91	100.00
21
22		Info VCT	Freq.	Percent	Cum.
19		0	1.228	34.13	34.13
18		1	2.37	65.87	100.00
19
19		counselling
20		necessary	Freq.	Percent	Cum.
19			1	0.03	0.03
19		0	215	5.90	5.93
26		1	3.195	87.65	93.58
17		2	233	6.39	99.97
19		n	1	0.03	100.00
20
24		how
20		important	Freq.	Percent	Cum.
20		0	106	3.03	3.03
26		1	3.186	91.05	94.08
22		2	207	5.92	100.00
21
22		feel about
19		testing	Freq.	Percent	Cum.
20		0	1.338	36.87	36.87
22		1	1.92	52.91	89.78
21		2	371	10.22	100.00
22
21		comfortable
23		VCT centres	Freq.	Percent	Cum.
21		0	454	12.65	12.65
20		1	2.588	72.11	84.76
22		2	547	15.24	100.00
21
21		worried
21		getting HIV	Freq.	Percent	Cum.
31		0	578	16.36	16.36
21		1	2.501	70.77	87.13
23		2	408	11.54	98.67
21		3	47	1.33	100.00
19
22		discuss HIV
23		partner	Freq.	Percent	Cum.
25		0	829	27.13	27.13
27		1	2.226	72.84	99.97
25		2	1	0.03	100.00
20
20
20		know
23		partnerstat
25		us	Freq.	Percent	Cum.
21		0	1.157	32.20	32.20
20		1	2.154	59.95	92.15
26		2	282	7.85	100.00
22
22		likely
20		discuss
21		testing
22		partner	Freq.	Percent	Cum.
22		0	644	17.83	17.83
26		1	2.671	73.97	91.80
30		2	296	8.20	100.00
20
21
23		HIV	testing
21			partner	Freq.	Percent	Cum.
23			0	600	16.67	16.67
20			1	2.62	72.80	89.47
24			2	379	10.53	100.00
22		youth
20		testHIV	Freq.	Percent	Cum.
25		0	141	3.87	3.87
22		1	3.252	89.37	93.24
21		2	246	6.76	100.00
20
19
22		willing
20		self-test	Freq.	Percent	Cum.
19		0	379	10.41	10.41
20		1	2.989	82.09	92.50
20		2	273	7.50	100.00
31
21		pre-test
24		necessary	Freq.	Percent	Cum.
20		0	816	22.37	22.37
19		1	2.215	60.72	83.09
19		2	617	16.91	100.00
23
20		post-test
20		necessary	Freq.	Percent	Cum.
21		0	765	21.03	21.03
20		1	2.035	55.94	76.97
22		2	838	23.03	100.00
19
20		telephone
18		hotlines	Freq.	Percent	Cum.
18		0	483	14.25	14.25
27		1	1.349	39.79	54.04
22		2	1.558	45.96	100.00
23
20		info
28		leaflet	Freq.	Percent	Cum.
24		0	445	12.39	12.39
22		1	1.718	47.84	60.23
22		2	1.428	39.77	100.00
20
21
21		buy
21		self-testki
22		t	Freq.	Percent	Cum.
19		0	514	14.18	14.18
20		1	2.702	74.56	88.74
24		2	407	11.23	99.97
20		o	1	0.03	100.00
26
21		results for
19		statistics	Freq.	Percent	Cum.
21		0	456	12.60	12.60
19		1	2.137	59.05	71.65
21		2	1.026	28.35	100.00
23
21		confirm
22		results	Freq.	Percent	Cum.
22		0	227	6.27	6.27
21		1	2.734	75.48	81.75
18		2	661	18.25	100.00
27
23		Accept
18		self-testin
20		g2	Freq.	Percent	Cum.
21		0	40	1.51	1.51
24		1	234	8.85	10.36
21		10	50	1.89	12.25
19		11	10	0.38	12.63
20		12	28	1.06	13.69
19		13	17	0.64	14.33
27		14	14	0.53	14.86
28		2	933	35.29	50.15
31		3	192	7.26	57.41
19		4	636	24.05	81.47
19		5	178	6.73	88.20
19		6	29	1.10	89.30
22		7	115	4.35	93.65
20		8	117	4.43	98.07
24		9	50	1.89	99.96
19		sex	1	0.04	100.00
21
22		benefits2	Freq.	Percent	Cum.
19		0	1.448	49.66	49.66
27		1	85	2.91	52.57
21		2	754	25.86	78.43
21		3	53	1.82	80.25
21		4	157	5.38	85.63
21		5	148	5.08	90.71
24		6	164	5.62	96.33
21		7	40	1.37	97.70
20		8	6	0.21	97.91
21		9	43	1.47	99.38
20		10	10	0.34	99.73
19		11	6	0.21	99.93
24		12	1	0.03	99.97
22		13	1	0.03	100.00
24
21		disadvantage
20		s	Freq.	Percent	Cum.
18		0	392	14.73	14.73
20		1	751	28.21	42.94
19		10	16	0.60	43.54
21		11	1	0.04	43.58
18		12	5	0.19	43.76
24		13	4	0.15	43.91
18		2	166	6.24	50.15
25		3	157	5.90	56.05
27		4	482	18.11	74.15
24		5	520	19.53	93.69
23		6	90	3.38	97.07
23		7	14	0.53	97.60
30		8	43	1.62	99.21
23		9	19	0.71	99.92
23		force	1	0.04	99.96
23		sharing test	1	0.04	100.00
21
23
21		testing
21		partner	Freq.	Percent	Cum.
20		0	306	8.48	8.48
20		1	3.034	84.07	92.55
19		2	269	7.45	100.00
21
23		disclose
22		partner	Freq.	Percent	Cum.
24		0	1.15	31.80	31.80
29		1	1.87	51.71	83.52
21		2	596	16.48	100.00
22
21		disclose
27		parent	Freq.	Percent	Cum.
23		0	1.175	32.57	32.57
21		1	1.823	50.53	83.09
20		2	610	16.91	100.00
23
23		disclose
24		friends	Freq.	Percent	Cum.
21		0	1.566	43.31	43.31
22		1	1.226	33.90	77.21
25		2	824	22.79	100.00
23
25		reasons not
24		disclose2	Freq.	Percent	Cum.
22		0	10	0.40	0.40
26		1	379	15.06	15.46
32		10	110	4.37	19.83
22		11	41	1.63	21.46
22		12	74	2.94	24.40
21		13	59	2.34	26.75
22		14	13	0.52	27.27
21		15	13	0.52	27.78
19		2	192	7.63	35.41
21		3	1.008	40.06	75.48
17		4	191	7.59	83.07
26		5	75	2.98	86.05
23		6	9	0.36	86.41
21		7	86	3.42	89.83
23		8	142	5.64	95.47
24		9	110	4.37	99.84
22		lack of info	1	0.04	99.88
22		peer pressure	3	0.12	100.00
22
20
22
25
19
20
21
17
18
35
26
19
18
21
18
20
22
21
23
22
22
23
22
23
22
20
22
21
21
24
24
26
23
24
21
24
19
22
22
17
19
21
23
22
23
23
24
19
19
24
20
20
19
24
20
20
19
22
23
21
24
24
20
21
24
19
20
18
20
19
18
21
21
23
23
22
18
22
20
24
24
24
23
25
23
19
21
22
25
21
21
21
18
34
18
18
21
20
25
24
19
22
24
24
28
23
27
19
21
21
22
24
21
21
20
27
23
25
18
21
18
23
34
21
18
24
24
22
20
24
23
27
22
22
23
16
19
20
21
21
21
22
23
23
24
24
20
22
19
18
17
22
24
19
26
22
18
20
24
20
21
20
21
19
23
19
20
18
21
22
22
20
23
20
20
21
28
25
19
20
20
26
24
18
18
24
23
21
21
20
21
23
24
23
22
20
20
22
23
23
27
23
22
23
19
22
18
21
21
23
24
23
21
19
32
31
24
22
19
26
22
22
23
25
28
25
21
19
22
24
24
21
23
18
20
21
23
26
19
18
18
19
16
19
19
22
23
23
21
21
19
21
24
21
20
22
21
23
22
20
25
21
19
20
22
25
28
29
21
20
25
25
27
33
35
24
20
18
22
23
20
24
20
23
20
21
24
26
23
24
25
21
17
19
20
20
21
23
24
24
21
24
22
24
21
24
23
21
25
24
22
23
23
25
19
24
21
25
20
22
18
21
20
18
21
24
25
22
21
20
19
16
17
34
24
24
22
24
33
22
21
20
24
24
22
25
24
20
21
21
21
18
19
19
24
20
20
20
22
21
23
21
19
22
25
20
23
21
19
21
19
22
30
19
19
19
22
20
22
19
23
26
17
23
18
18
23
22
23
18
21
19
22
22
19
21
28
24
24
28
24
21
22
24
22
21
20
26
24
20
21
23
19
20
22
27
26
21
21
22
26
20
21
21
26
23
21
20
30
22
29
19
26
28
22
20
21
20
21
20
22
22
24
20
18
20
19
20
21
20
18
29
19
20
23
20
20
21
22
24
23
19
21
23
21
18
19
24
22
20
22
20
23
22
21
18
21
20
18
21
19
16
22
21
21
25
24
19
20
18
25
22
24
20
21
22
20
18
21
25
25
24
22
21
21
20
19
20
22
21
23
24
20
20
21
20
19
21
27
26
21
20
22
26
18
20
19
18
20
18
16
19
18
17
19
17
19
20
17
19
16
20
16
22
22
20
27
19
26
22
25
21
19
23
19
18
24
17
17
23
20
28
23
21
22
24
21
25
19
16
19
21
21
19
18
22
22
21
18
24
20
20
23
23
21
22
18
20
17
16
19
19
17
25
23
19
21
23
19
19
20
18
25
20
23
19
19
19
20
22
20
22
20
22
20
25
22
17
21
24
21
24
20
21
21
18
21
19
18
22
20
29
18
23
19
19
21
24
20
24
16
18
19
23
19
20
18
24
25
21
23
23
23
20
25
23
18
21
26
20
19
20
23
23
24
18
18
20
19
24
16
24
22
25
22
23
22
20
20
22
23
24
20
21
22
20
22
21
19
20
21
18
26
19
20
20
21
22
19
21
21
19
19
22
22
20
20
20
22
21
19
20
20
19
22
18
18
32
22
24
20
19
18
23
21
20
26
20
22
27
20
22
20
18
19
23
22
22
19
19
21
17
20
20
20
22
23
22
20
19
18
22
27
20
22
20
19
21
25
22
22
21
22
19
21
19
19
18
22
25
25
21
18
20
21
18
18
19
19
19
20
21
21
23
20
21
20
20
21
24
21
20
20
20
21
18
19
19
21
22
20
21
21
26
24
23
20
21
22
20
23
22
24
24
23
20
21
20
20
26
18
21
21
26
21
22
20
20
20
20
18
23
25
24
18
25
21
21
20
22
25
20
25
24
23
25
23
20
26
17
21
20
19
22
20
23
23
22
21
18
20
18
20
21
23
20
19
20
21
18
19
18
21
21
18
21
22
21
23
20
19
22
21
20
20
21
24
21
22
20
22
23
24
21
21
22
24
23
25
20
20
21
23
20
24
18
24
20
20
19
17
18
22
24
23
21
20
22
23
21
25
20
21
20
23
20
20
19
25
21
26
26
21
22
19
20
23
22
24
22
20
21
22
23
21
18
21
19
23
21
23
21
21
22
20
27
25
21
19
21
20
22
19
21
20
17
21
20
23
23
19
27
33
21
20
24
25
21
24
17
22
24
26
21
22
26
26
20
23
22
23
23
23
20
22
24
22
20
23
22
24
23
21
20
20
23
22
23
26
23
24
22
23
20
19
24
27
23
23
22
23
26
22
23
27
23
21
20
23
23
22
27
21
20
20
22
19
21
23
18
23
24
21
21
21
19
19
26
23
21
18
22
19
20
18
24
24
19
20
20
20
21
18
20
18
20
22
32
21
20
23
25
23
27
24
22
25
24
20
23
25
24
24
21
20
21
25
22
21
19
20
20
21
22
21
18
26
23
21
24
20
25
22
24
23
30
26
22
24
21
21
19
19
21
34
22
18
28
23
23
22
19
25
20
20
19
23
25
22
20
24
24
20
18
20
20
24
22
25
20
19
20
24
22
19
20
20
18
16
19
20
22
26
20
18
22
22
21
21
19
19
17
34
20
21
24
23
22
25
24
19
21
20
20
23
20
27
22
27
23
23
20
21
18
20
19
19
20
20
21
25
22
21
24
21
21
30
22
22
20
24
23
17
19
24
21
21
26
24
22
21
23
21
22
22
20
25
24
22
21
20
19
18
23
28
19
19
19
23
21
18
21
21
18
20
22
27
22
22
24
23
23
21
22
20
20
23
21
23
26
20
21
21
26
22
30
21
22
20
23
24
21
21
27
25
29
21
22
24
22
23
25
27
21
21
22
18
20
18
18
20
20
24
18
20
18
27
20
22
20
22
32
21
21
23
20
22
21
29
31
23
21
20
21
18
21
20
23
24
22
20
22
26
26
23
21
24
35
20
20
29
22
22
21
22
24
21
22
17
23
21
22
23
25
25
29
22
26
20
21
26
26
23
21
21
20
31
26
23
21
19
25
22
23
21
22
21
20
23
23
22
25
20
21
23
22
22
21
22
24
20
24
24
27
24
24
22
32
24
20
23
24
21
20
22
24
20
22
21
20
24
24
22
23
28
20
18
21
22
21
22
22
25
20
25
24
25
29
20
24
23
21
31
21
23
22
23
21
20
24
21
20
22
25
21
20
21
22
23
23
20
20
23
20
22
35
20
17
23
20
20
21
25
20
27
22
21
19
22
19
22
23
23
27
24
23
20
26
24
21
26
26
21
22
23
21
22
25
21
22
21
27
21
23
22
21
20
22
33
21
25
20
21
18
18
24
19
19
23
23
24
17
23
25
21
19
19
22
18
25
17
21
22
18
31
21
23
22
21
21
23
21
23
20
20
25
19
20
21
21
21
20
23
22
19
19
21
21
20
25
20
21
21
26
24
20
27
24
30
21
32
19
22
23
18
22
23
20
24
27
23
19
21
24
24
24
18
22
23
24
20
21
21
20
20
18
33
21
21
19
25
24
27
20
24
22
21
22
19
21
19
24
21
22
23
20
20
20
24
21
26
22
20
23
22
20
21
21
20
21
20
20
20
23
20
19
27
18
19
20
20
21
20
20
29
19
19
19
19
19
24
21
19
23
23
22
24
27
17
21
20
20
24
21
23
28
22
18
26
23
18
25
20
23
20
18
18
19
25
25
19
18
18
22
28
19
26
18
22
20
20
19
19
[truncated: 1,663 more rows]

## Sheet: Sheet4
. logit willingselftest gender havepartner numberpartners overallcondomuse testedhiv newhow
> important newworriedgettinghiv newcomfortablevctcentres hivtestingpartner youthtesthiv kn
> owhivselftesting newpretestnecessary posttestnecessary testingpartner newdisclosepartner,
> or
Iteration 0: log likelihood = -772.83269
Iteration 1: log likelihood = -733.56975
Iteration 2: log likelihood = -725.57212
Iteration 3: log likelihood = -725.54708
Iteration 4: log likelihood = -725.54707
Logistic regression Number of obs = 2481
LR chi2(15) = 94.57
Prob > chi2 = 0.0000
Log likelihood = -725.54707 Pseudo R2 = 0.0612
willingselftest Odds Ratio Std. Err. z P>z [95% Conf. Interval]
gender .9974675 .157966 -0.02 0.987 .7313016 1.360508
havepartner 1.226334 .2688818 0.93 0.352 .7979527 1.884692
numberpartners .9019865 .0887536 -1.05 0.294 .7437783 1.093847
overallcondomuse .9588789 .1097731 -0.37 0.714 .7661567 1.200079
testedhiv 1.692962 .2797452 3.19 0.001 1.224601 2.340452
newhowimportant 2.227301 .7997074 2.23 0.026 1.101937 4.501952
newworriedgettinghiv 1.017759 .2000054 0.09 0.929 .6924217 1.495957
newcomfortablevctcentres 1.081176 .1744663 0.48 0.629 .7880254 1.48338
hivtestingpartner .6304689 .0843438 -3.45 0.001 .4850543 .8194775
youthtesthiv 1.801096 .3862129 2.74 0.006 1.183074 2.741964
knowhivselftesting .8361857 .1204596 -1.24 0.214 .6304926 1.108984
newpretestnecessary 1.221164 .1822417 1.34 0.181 .9114731 1.636078
posttestnecessary .9682884 .1042459 -0.30 0.765 .7840873 1.195763
testingpartner 2.41929 .4294394 4.98 0.000 1.708418 3.425955
newdisclosepartner 1.454663 .2096535 2.60 0.009 1.096687 1.929487
_cons .845216 .4662508 -0.30 0.760 .2866917 2.491841
.

## Sheet: Sheet5
	. logistic testedHIV Gender newAge Areyousexuallyactive havepartner i.numberpartn
	> ers condomlastsex newpretestnecessar
	Logistic regression Number of obs = 2477
	LR chi2(8) = 257.68
	Prob > chi2 = 0.0000
	Log likelihood = -1180.1717 Pseudo R2 = 0.0984
	testedHIV z										308
			Odds Ratio	Std. Err.	z	P>z	[95% Conf. Interval]				2534
	Gender		0.273484	0.0309252	-11.47	0	.2191186 - .3413379				408
	newAge		1.12546	0.0244419	5.44	0	1.078558 1.174397				73
	havepartner		1.206	0.191619	1.18	0.238	.883286 1.646618				3323
	numberpartners		0.835031	0.0559267	-2.69	0.007	.7323066 - .9521652
	condomlastsex		0.946302	0.104783	-0.5	0.615	.7612523 1.175229
	newpretestne~y		1.11463	0.116573	1.04	0.299	.9080444 1.36821
	Areyousexual~e		2.15053	0.401431	4.1	0	1.491611 3.100531
